# Supplementary material for: A Method to Determine Lysine Acetylation Stoichiometries
Source: Int J Proteomics. 2014 Jul 20;2014:730725. doi: 10.1155/2014/730725 (PMC4131070; doi:10.1155/2014/730725)
Supplement: Supplementary file 1 — Excel spreadsheets containing peptide identification and stoichiometry details for: validation experiment with BSA, Tab S1: analysis of proteins derived from nuclei of RAW 264.7 cells, Tab S2: and analysis of proteins derived from whole RAW 264.7 cell lysate, Tab S3. [file 730725.f1.xlsx]

## Sheet: Tab S1
Table S1 - Validation of the method using bovine serum albumin.
									Stoichiometry
Peptide	MH	PrecursorMZ	DelM	DelM_PPM	Charge	MSGF_SpecProb	EValue	QValue	0	0.01	0.1	0.5	1
A.CLLPKIETMR.E	1414.73	707.887	0.031084	21.987	2	1.82e-11	0.000377	0	0
A.KDAFLGSFLYEYSR.R	1781.87	891.43	-0.014144	-7.94232	2	2.7e-15	5.72e-08	0			5.54109
A.LKAWSVAR.L	1016.58	508.805	0.02266	22.3126	2	6.87e-10	0.0140145	0	0.489241
A.SIQKFGER.A	1048.54	524.786	0.021199	20.2375	2	3.07e-10	0.0062569	0	0				96.6334
A.SLRETYGDMADCCEKQEPER.N	2694.11	898.729	0.057796	21.4609	3	2.18e-18	4.71e-11	0	0				93.795
C.ASIQKFGER.A	1120.58	561.294	-0.006273	-5.60322	2	1.06e-10	0.00218805	0	0	0			92.247
C.CEKQEPER.N	1229.54	615.269	-0.0078	-6.34881	2	7.43e-11	0.00151503	0	0	0		45.0048	97.0472
C.CTKPESER.M	1158.51	579.754	-0.010358	-8.94853	2	1.04e-10	0.00212015	0	0.846774			54.9807	94.1885
C.DQFEKLGEYGFQNALIVR.Y	2213.11	1107.56	-0.0014	-0.633075	2	1.28e-20	2.74e-13	0	0.664692
C.LLPKIETM*R.E	1200.67	600.834	-0.006337	-5.28234	2	1.51e-10	0.00310286	0			10.1861	54.2393
C.LLPKIETMR.E	1186.68	593.839	-0.007312	-6.1668	2	5.98e-11	0.00123043	0	0	0	0		98.6146
D.CCEKQEPER.N	1455.59	727.763	-0.067109	-46.1362	2	4.58e-10	0.00943007	0					95.1386
D.CCQAEDKGACLLPKIETMR.E	2613.18	871.727	-0.015729	-6.02137	3	5.12e-23	1.1e-15	0	0				92.702
D.PNTLCDEFKADEKKFWGKYLYEIAR.R	3401.63	851.182	0.072668	21.369	4	7.62e-10	0.0166551	0					93.4456
D.THKSEIAHR.F	1164.6	388.87	-0.009497	-8.1616	3	6.64e-12	0.000137	0	0			38.258	93.5337
E.RALKAWSVAR.L	1242.72	621.345	-0.030166	-24.2936	2	3.3e-11	0.000684	0			9.16302
F.EKLGEYGFQNALIVR.Y	1820.95	911.478	-0.010058	-5.52629	2	3.96e-18	8.42e-11	0	0	0	4.6107	58.15	82.4801
F.WGKYLYEIAR.R	1384.72	692.876	0.027304	19.7324	2	3.41e-12	7.06e-05	0	0
G.KYLYEIAR.R	1141.62	571.841	0.05307	46.5277	2	2.32e-10	0.00472173	0	0.448678	1.12998	8.56975	54.9668	95.1407
H.EKTPVSEKVTKCCTESLVNR.R	2672.29	891.786	0.049263	18.4416	3	2.23e-10	0.00480861	0	0
K.FWGKYLYEIAR.R	1529.78	765.388	-0.010972	-7.17691	2	1.1e-14	2.29e-07	0	0.00862462	0.443152	4.93159	73.0835	95.2446
K.GACLLPKIETM*R.E	1557.79	779.894	-0.00908	-5.8328	2	4.89e-13	1.03e-05	0	0	0	3.43096	48.7129	96.8408
K.GACLLPKIETMR.E	1541.79	771.896	-0.00908	-5.89328	2	9.31e-14	1.95e-06	0	0	0	1.42744	46.7906	97.1662
K.KFWGKYLYEIAR.R	1699.89	850.441	-0.009876	-5.81324	2	3.85e-16	8.08e-09	0	0.243967	0.600803	5.5998	72.3534	93.299
K.KVPQVSTPTLVEVSR.N	1725.97	575.654	-0.017976	-10.4211	3	1.64e-18	3.49e-11	0	0.0311108	0.763545	6.41988	55.8121	94.7179
K.LVTDLTKVHKECCHGDLLECADDR.A	3217.46	1073.15	-0.021586	-6.71117	3	2.1e-28	4.58e-21	0	0				94.543
K.NYQEAKDAFLGSFLYEYSR.R	2385.1	1193.55	-0.009938	-4.16855	2	5.49e-24	1.18e-16	0	0				98.2604
K.QNCDQFEKLGEYGFQNALIVR.Y	2683.27	1341.64	-0.007626	-2.84303	2	2.81e-25	6.09e-18	0	0.147374				92.6442
K.TPVSEKVTKCCTESLVNR.R	2370.13	1185.05	-0.037141	-15.6771	2	3.27e-20	7.01e-13	0	0.560752
K.VASLRETYGDM*ADCCEKQEPER.N	2880.21	960.738	-0.015548	-5.39998	3	3.1e-23	6.74e-16	0	0				93.246
K.VASLRETYGDMADCCEKQEPER.N	2866.22	1433.61	-0.021957	-7.66337	2	6.24e-24	1.35e-16	0	0				93.6178
K.VHKECCHGDLLECADDR.A	2403.99	1202.5	-0.00927	-3.85752	2	1.52e-22	3.26e-15	0	0				98.8233
K.VTKCCTESLVNR.R	1688.79	844.892	-0.013656	-8.09084	2	5.05e-16	1.06e-08	0	0	0.41551	7.7032	51.8396	93.6293
L.GEYGFQNALIVRYTRKVPQVSTPTLVEVSR.S	3493.87	874.467	-0.029444	-8.42973	4	5.06e-14	1.12e-06	0					89.6104
N.CDQFEKLGEYGFQNALIVR.Y	2441.17	1221.08	-0.017564	-7.19772	2	7.56e-24	1.63e-16	0	0
Q.KFGERALKAWSVAR.L	1746.96	583.34	0.042836	24.5343	3	5.24e-11	0.00111001	0					92.6555
Q.NCDQFEKLGEYGFQNALIVR.Y	2555.21	852.427	0.048831	19.118	3	1.29e-21	2.79e-14	0	0
R.ADLAKYICDN.Q	1336.6	668.802	-0.004997	-3.74167	2	2.26e-10	0.00467731	0		0	4.9576
R.ADLAKYICDNQDTISSK.L	2135.98	1067.99	-0.009088	-4.25662	2	4e-16	8.57e-09	0	0				93.7573
R.ALKAWSVAR.L	1087.62	544.309	-0.008042	-7.40075	2	1.04e-11	0.000214	0	0.185281	0.971962	6.9805	47.5283	87.9851
R.CASIQKFGER.A	1349.64	675.323	-0.005973	-4.42856	2	5.01e-13	1.04e-05	0	0.00613538	0.00650698	4.5876	40.6168	98.4145
R.CCTKPESER.M	1387.57	694.786	-0.008957	-6.45989	2	2.21e-12	4.55e-05	0	0	0.891185	6.98885	42.9254	95.3878
R.DTHKSEIAHR.F	1279.63	640.313	-0.01231	-9.62731	2	3.11e-13	6.45e-06	0	0.0352874	0		47.0927	99.5879
R.ETYGDM*ADCCEKQEPER.N	2355.9	1178.95	-0.006523	-2.77001	2	9.65e-23	2.06e-15	0	0				96.1829
R.ETYGDMADCCEKQEPER.N	2339.9	1170.44	-0.02171	-9.28208	2	3.47e-23	7.43e-16	0	0.308172				94.1429
R.HPYFYAPELLYYANK.Y	1972.95	658.336	0.04333	21.9731	3	3.78e-10	0.0080247	0					93.7147
R.HPYFYAPELLYYANKYNGVFQ.D	2682.27	894.777	0.040969	15.2799	3	6.69e-12	0.000145	0					92.7648
R.KVPQVSTPTLV.E	1252.72	626.857	-0.008775	-7.01037	2	1.13e-13	2.36e-06	0		1.78242	13.1455	71.3686
R.KVPQVSTPTLVEVSR.S	1725.97	575.654	-0.017976	-10.4211	3	1.64e-18	3.49e-11	0	0.0311108	0.763545	6.41988	55.8121	94.7179
R.KVPQVSTPTLVEVSRS.L	1813	604.684	0.040153	22.1596	3	6.8e-11	0.00144994	0	0
R.LCVLHEKT.P	1153.58	577.291	-0.010114	-8.77525	2	2.05e-10	0.00418854	0	0	0	9.5539
R.LCVLHEKTPVSEKVTKCCT.E	2663.27	888.76	-0.00835	-3.13652	3	7.42e-15	1.6e-07	0	0.229471				93.2821
R.LCVLHEKTPVSEKVTKCCTESLVNR.R	3363.65	841.664	-0.015119	-4.49605	4	3.81e-26	8.33e-19	0	0.0738458				93.4635
R.LRCASIQKFGER.A	1616.82	808.903	-0.023774	-14.7134	2	3.95e-11	0.000828	0				56.9615
R.LSQKFPKAEFVE.V	1551.8	776.406	-0.001341	-0.864736	2	3.76e-11	0.000788	0		0	4.22536
R.LSQKFPKAEFVEVTK.L	1920.02	960.007	-0.010184	-5.30704	2	1.4e-12	2.97e-05	0	0.089052				92.98
R.LSQKFPKAEFVEVTKLVTDLTK.V	2736.5	912.832	-0.01573	-5.75023	3	3.11e-12	6.74e-05	0	5.82412
R.NECFLSHKDDSPDLPKLKPDPNTLCD.E	3363.52	1682.25	-0.030255	-8.99782	2	1.15e-11	0.000251	0	0
R.NECFLSHKDDSPDLPKLKPDPNTLCDEFKADEK.K	4296.96	1432.98	-0.023787	-5.53707	3	2.53e-17	5.61e-10	0	0.313122
R.PCFSALTPDETYVPKAFDEK.L	2509.15	1255.58	-0.006036	-2.40638	2	1.46e-13	3.16e-06	0	0
R.RDTHKSEIAHR.F	1434.73	478.591	0.030908	21.5579	3	6.75e-13	1.41e-05	0					94.0465
R.RPCFSALTPDETYVPKAFDEK.L	2666.25	889.754	-0.01146	-4.29961	3	4.54e-13	9.84e-06	0	0				94.7065
R.SLGKVGTR.C	903.517	452.276	0.026613	29.4877	2	5.52e-10	0.0112631	0	0	1.23478	9.79801	46.4392	95.0276
S.EKVTKCCTESLVNR.R	1986.94	662.663	0.040525	20.4059	3	8.24e-11	0.00174499	0	0				94.6221
S.RSLGKVGTR.C	1058.62	529.319	0.019066	18.0271	2	6.67e-11	0.00137239	0					92.4781
T.HKSEIAHR.F	1061.55	531.287	0.016692	15.739	2	1.26e-10	0.00257064	0	0				95.9769
V.TKLVTDLTKVHKECCHGDLLECADDR.A	3487.61	1163.21	0.014636	4.19771	3	4.15e-17	9.1e-10	0					100
W.GKYLYEIAR.R	1198.64	599.819	-0.007434	-6.20707	2	1.75e-10	0.00360517	0	0	0.807966	5.4527	46.6336	93.2539

## Sheet: Tab S2
Table S2 - Determination of lysine acetylation stoichiometry on proteins derived from nuclei of RAW 264.7 cells treated with sodium butyrate (NaBut).
											Stoichiometry (%)
Uniprot_Accession	Description	Peptide	MH	PrecursorMZ	DelM	DelM_PPM	Charge	MSGF_SpecProb	EValue	QValue	CTL_R1	CTL_R2	NaBut_R1	NaBut_R2	PValue	adjPVal
1433G_MOUSE	P61982 14-3-3 protein gamma	R.YLAEVATGEKR.A	1322.69	661.844	-0.005972	-4.51875	2	3.98015e-13	7.16051e-06	0	0	1.26322	0
1433Z_MOUSE	P63101 14-3-3 protein zeta/delta	K.KEMQPTHPIR.L	1322.68	661.842	-0.003657	-2.7666	2	2.03048e-13	3.64071e-06	0		2.14544	1.66765
3BP1_MOUSE	P55194 SH3 domain-binding protein 1	R.LAAGASVLKR.L	1071.64	536.323	-0.006092	-5.69012	2	9.42813e-12	0.000169049	0.000305343	0.532106	0.842164	3.65501	1.26945	0.127319	0.455681
ABCF1_MOUSE	Q6P542 ATP-binding cassette sub-family F member 1	R.ATGAAAAEAKAR.R	1173.61	587.308	-0.00524	-4.46869	2	3.98901e-12	7.1961e-05	0	0	2.39217		9.90955
ACLY_MOUSE	Q91V92 ATP-citrate synthase	R.VQILKDFVK.Q	1218.71	609.853	-0.010724	-8.80712	2	2.11684e-11	0.000377942	0.000597134	1.04432	1.22034	0	0	0.104409	0.443818
ACTG_MOUSE	P63260 Actin, cytoplasmic 2	L.TEAPLNPKANR.E	1296.68	648.848	0.005363	4.13896	2	7.49719e-12	0.000134879	0.000271518		1.94672
ACTN4_MOUSE	P57780 Alpha-actinin-4	R.LDHLAEKFR.Q	1214.64	607.823	-0.006337	-5.22161	2	3.09694e-11	0.000552931	0.000529801	1.13404	4.67949	0.921508	0	0.146128	0.455681
ADAS_MOUSE	Q8C0I1 Alkyldihydroxyacetonephosphate synthase, peroxisomal	K.KGQVELTGKR.Y	1244.7	622.85	-0.002925	-2.35183	2	1.53065e-12	2.74451e-05	0	0	1.21165		2.21681
ADT1_MOUSE	P48962 ADP/ATP translocase 1	K.AFFKGAWSNVLR.G	1481.78	741.39	-0.008777	-5.92738	2	5.85583e-14	1.05638e-06	0	1.02586	0.734637	0.330932	0.917533	0.681982	0.768643
ADT2_MOUSE	P51881 ADP/ATP translocase 2	R.KIARDEGSK.A	1132.6	566.8	-0.004143	-3.66124	2	3.62017e-11	0.00064635	0.000701631			3.05855
ADT2_MOUSE	P51881 ADP/ATP translocase 2	R.LAADVGKAGAER.E	1243.66	622.327	-0.00975	-7.846	2	1.22887e-14	2.21686e-07	0	0	0.616446	0.30626	2.92659	0.277067	0.53382
ANKZ1_MOUSE	Q80UU1 Ankyrin repeat and zinc finger domain-containing prote	-.AKPAGDAAVGSR.S	1185.61	592.806	-0.007375	-6.22554	2	1.38523e-10	0.00249893	0.0019464		1.8675	0
ANXA2_MOUSE	P07356 Annexin A2	R.ELYDAGVKR.K	1136.59	568.795	-0.004752	-4.18492	2	1.1894e-11	0.000212357	0.000196618	0	0	0.660307	1.31665	0.156087	0.4587
ANXA2_MOUSE	P07356 Annexin A2	R.LYDSM*KGKGTR.D	1400.68	700.842	-0.007192	-5.13818	2	5.73965e-12	0.00010326	0	10.5325
ANXA5_MOUSE	P48036 Annexin A5	K.FEKLIVAMMKPSR.L	1678.9	839.95	-0.009144	-5.44986	2	9.05653e-15	1.63753e-07	0	1.4045		0	0
ANXA5_MOUSE	P48036 Annexin A5	L.EQLLLAVVKSIR.S	1454.89	727.941	-0.012434	-8.55226	2	3.76973e-12	6.80052e-05	0	3.38202		0
ANXA6_MOUSE	P14824 Annexin A6	K.SM*KGAGTDEKTLTR.V	1639.79	820.4	-0.003292	-2.00871	2	4.26173e-16	7.72062e-09	0			1.46401	4.32697
ARHG2_MOUSE	Q60875 Rho guanine nucleotide exchange factor 2	K.QKQQKAALLR.N	1312.77	656.887	-0.003413	-2.60164	2	5.42632e-12	9.72956e-05	0.000271518		0	0	1.54025
AROS_MOUSE	Q8C6B9 Active regulator of SIRT1	R.AVPGQVQASGTPAKR.T	1552.84	776.92	-0.004267	-2.74961	2	2.27077e-16	4.12058e-09	0	0.630781	1.59297	1.85334	2.85076	0.178341	0.477035
ARP2_MOUSE	P61161 Actin-related protein 2	R.QEYQEKGVR.V	1222.6	611.801	-0.004387	-3.59146	2	2.16343e-11	0.000386262	0.000305343		0	0	4.8737
ARP3_MOUSE	Q99JY9 Actin-related protein 3	K.ESAKVGDQAQR.R	1274.62	637.831	0.029007	22.7752	2	6.51441e-11	0.00117198	0.000753958		0.790883	1.68224	1.07392
ARP5L_MOUSE	Q9D898 Actin-related protein 2/3 complex subunit 5-like prote	R.NSPINTKNQAVKER.A	1727.9	864.452	-0.00634	-3.67148	2	2.47325e-17	4.48058e-10	0		4.18928	5.75355
ARPC4_MOUSE	P59999 Actin-related protein 2/3 complex subunit 4	R.HNKPEVEVR.S	1193.62	597.311	-0.004387	-3.67858	2	3.32908e-12	5.94377e-05	0	0.678232	2.00589	3.63981	12.6473	0.0853793	0.443818
ATAD3_MOUSE	Q925I1 ATPase family AAA domain-containing protein 3	R.KQEESVQKQ.E	1232.61	616.805	-0.009872	-8.01519	2	3.58179e-11	0.000639498	0.000529801				1.54777
ATAD3_MOUSE	Q925I1 ATPase family AAA domain-containing protein 3	R.KQEESVQKQEAIR.R	1701.88	851.441	-0.002926	-1.72043	2	3.49198e-16	6.31391e-09	0		0.635678	0.707884	1.53714
ATIF1_MOUSE	O35143 ATPase inhibitor, mitochondrial	R.HKKKIQQLKNNH.-	1730.96	865.98	-0.004511	-2.60779	2	4.81878e-16	8.69298e-09	0		0.2589	1.16557	0.663134
ATIF1_MOUSE	O35143 ATPase inhibitor, mitochondrial	K.KIQQLKNNH.-	1251.68	626.342	-0.003412	-2.72851	2	7.62337e-12	0.000136108	0	0	1.04536	0	2.33881	0.576319	0.708248
ATIF1_MOUSE	O35143 ATPase inhibitor, mitochondrial	R.EAGGAFGKR.E	978.491	489.748	-0.003045	-3.11563	2	1.45986e-11	0.000260646	0.000196618	0	1.2062	0	0	0.390464	0.590035
ATIF1_MOUSE	O35143 ATPase inhibitor, mitochondrial	R.EAGGAFGKREKA.E	1349.68	675.342	-0.004632	-3.4343	2	3.26159e-12	5.88384e-05	0	1.3767	1.3807	0	1.08101	0.241943	0.521071
ATIF1_MOUSE	O35143 ATPase inhibitor, mitochondrial	R.EAGGAFGKREKAE.E	1478.72	739.862	-0.007802	-5.27968	2	1.24317e-12	2.24781e-05	0	0	0	1.60133	2.02546	0.0317111	0.404316
ATPA_MOUSE	Q03265 ATP synthase subunit alpha, mitochondrial	R.STVAQLVKR.L	1087.64	544.32	-0.006336	-5.83078	2	5.20668e-11	0.000929607	0.000529801	0	0	0	2.37387	0.233953	0.521071
ATPB_MOUSE	P56480 ATP synthase subunit beta, mitochondrial	A.AQASAAPKAGTATGR.I	1443.75	722.373	-0.009143	-6.33691	2	9.39743e-17	1.70527e-09	0		2.17204	0	0
ATPB_MOUSE	P56480 ATP synthase subunit beta, mitochondrial	A.QASAAPKAGTATGR.I	1372.71	686.854	-0.008654	-6.30915	2	3.99058e-17	7.2294e-10	0	0	4.05526	0	0	0.180057	0.477035
ATPB_MOUSE	P56480 ATP synthase subunit beta, mitochondrial	Q.ASAAPKAGTATGR.I	1244.65	622.826	-0.006337	-5.09582	2	3.3857e-16	6.12176e-09	0	0		1.52751	0
ATPB_MOUSE	P56480 ATP synthase subunit beta, mitochondrial	Y.AAQASAAPKAGTATGR.I	1514.78	757.89	-0.010728	-7.08685	2	7.88704e-20	1.43326e-12	0	17.5786	1.3915	1.6004	1.07916	0.157397	0.4587
ATPG_MOUSE	Q91VR2 ATP synthase subunit gamma, mitochondrial	K.KKHLIIGVSSDR.G	1481.84	741.424	-0.002194	-1.48178	2	1.6834e-10	0.00303682	0.00124417			1.03013
ATPO_MOUSE	Q9DB20 ATP synthase subunit O, mitochondrial	K.IQKLSKAMREML.-	1576.85	788.93	-0.001951	-1.23783	2	1.61945e-10	0.00292146	0.00124417		1.10361	0
BCKD_MOUSE	O55028 [3-methyl-2-oxobutanoate dehydrogenase [lipoamide]] ki	R.GGGIAHKDLDR.V	1224.62	612.811	-0.011578	-9.46179	2	4.97788e-12	8.95549e-05	0	3.92001	2.91101	5.04837	4.7125	0.0851152	0.443818
BRAP_MOUSE	Q99MP8 BRCA1-associated protein	K.KPSAAPVSAQR.S	1196.65	598.811	-0.032538	-27.2138	2	6.5113e-11	0.00117142	0.000825491			3.51247
BRX1_MOUSE	Q9DCA5 Ribosome biogenesis protein BRX1 homolog	R.KLQQKMSR.G	1147.62	574.312	-0.008286	-7.22666	2	1.27318e-10	0.00226006	0.00135341	0	1.07979
BTF3_MOUSE	Q64152 Transcription factor BTF3	K.LAKLQAQVR.I	1112.67	556.837	-0.004508	-4.05557	2	6.19989e-11	0.00110693	0.000529801	1.00064	0	0	1.05818	0.972006	0.98163
BTK_MOUSE	P35991 Tyrosine-protein kinase BTK	-.AAVILESIFLKR.S	1444.86	722.437	0.009445	6.54164	2	1.06391e-11	0.000191927	0.000536193	2.43928	2.67727
C1TC_MOUSE	Q922D8 C-1-tetrahydrofolate synthase, cytoplasmic	R.KITIGQSPTEKGHTR.T	1781.95	891.478	-0.002804	-1.5747	2	7.89941e-14	1.43344e-06	0			3.98796
CAPON_MOUSE	Q9D3A8 Carboxyl-terminal PDZ ligand of neuronal nitric oxide	L.KDQLAAEAAAR.L	1228.64	614.848	0.051917	42.2902	2	1.18679e-10	0.00213509	0.00198151	5.92624	5.77273	10.4024	5.29438	0.262164	0.53219
CCD50_MOUSE	Q810U5 Coiled-coil domain-containing protein 50	R.GIKEAVSTPAR.A	1214.67	607.831	-0.010481	-8.63558	2	5.84992e-11	0.00105243	0.00106629	0	9.07798
CDC73_MOUSE	Q8JZM7 Parafibromin	R.KTQTPAAQPVPR.P	1379.76	690.378	-0.007923	-5.74651	2	4.16335e-12	7.5106e-05	0	0.452222	2.19486		0
CDC73_MOUSE	Q8JZM7 Parafibromin	K.NIFAILQSVKAR.E	1444.84	723.419	-0.009201	-6.37289	2	7.78238e-11	0.00140393	0.0011972	0	2.54031	0	0.68702	0.419789	0.613222
CENPV_MOUSE	Q9CXS4 Centromere protein V	R.AGAGGGGGAVGPQPSAKPR.P	1677.86	839.429	-0.007681	-4.58073	2	1.84508e-18	3.36419e-11	0	0	2.54445	2.86053	3.6505	0.138079	0.455681
CH1B1_MOUSE	Q99LU0 Charged multivesicular body protein 1b-1	K.AIQKGNMEVAR.I	1302.67	651.841	-0.001463	-1.12362	2	9.79207e-14	1.76165e-06	0			2.54262	4.05573
CHTOP_MOUSE	Q9CY57 Chromatin target of PRMT1 protein	K.NKQPMPVNIR.A	1282.68	641.844	-0.004753	-3.70863	2	2.91924e-11	0.000523429	0.000557621	0		1.28905
CHTOP_MOUSE	Q9CY57 Chromatin target of PRMT1 protein	R.LGKSNIQAR.L	1072.6	536.802	-0.00597	-5.57134	2	1.58065e-10	0.00282212	0.00112378	2.43093		5.64261
CKAP4_MOUSE	Q8BMK4 Cytoskeleton-associated protein 4	R.LALQALTEKLLRS.E	1541.92	771.458	-0.008778	-5.69636	2	3.98313e-13	7.20199e-06	0	1.70845	2.87031	0.908293	0	0.0815909	0.443818
CKAP4_MOUSE	Q8BMK4 Cytoskeleton-associated protein 4	R.LALQALTEKLLR.S	1454.89	727.943	-0.006583	-4.52766	2	2.19388e-13	3.95772e-06	0	0	2.31498	0.182165	0	0.287912	0.538844
CLCA_MOUSE	O08585 Clathrin light chain A	R.QDEQLQKTKANNR.V	1701.85	851.426	-0.007316	-4.30113	2	3.03346e-16	5.48486e-09	0			1.55582	0
CLH_MOUSE	Q68FD5 Clathrin heavy chain 1	R.IAAYLFKGNNR.W	1352.72	676.861	-0.010604	-7.84507	2	4.17638e-14	7.51354e-07	0	0.245347	1.50823	0	0.318267	0.35526	0.571562
CMC2_MOUSE	Q9QXX4 Calcium-binding mitochondrial carrier protein Aralar2	-.AAAKVALTKR.A	1156.7	578.849	-0.006215	-5.37753	2	2.52901e-12	4.5346e-05	0	4.33832	4.10452	4.96104	7.24783	0.0983991	0.443818
COA3_MOUSE	Q9D2R6 Cytochrome c oxidase assembly protein 3 homolog, mitochondrial	R.QVQLAQWQKTLPQR.R	1809.99	905.494	-0.008901	-4.92057	2	1.5886e-14	2.87793e-07	0	10.1069		0
COF2_MOUSE	P45591 Cofilin-2	K.VFNDMKVR.K	1094.56	547.78	-0.005361	-4.90257	2	3.01679e-11	0.000535517	0.000529801	0.894548	1.16974	0	0	0.130017	0.455681
COPD_MOUSE	Q5XJY5 Coatomer subunit delta	R.KAKELQQAR.R	1200.67	600.836	-0.004753	-3.96175	2	7.6288e-11	0.00136205	0.00106629	0.740113	1.05236	0	1.2277	0.699524	0.775559
COR1A_MOUSE	O89053 Coronin-1A	R.KGTVVAEKDR.P	1231.66	616.333	-0.005362	-4.35728	2	9.02281e-13	1.61782e-05	0	0.636212	0	0	1.39712	0.645871	0.75402
COR1C_MOUSE	Q9WUM4 Coronin-1C	R.GM*GYM*PKR.G	1057.47	529.236	-0.00865	-8.18815	2	1.03711e-10	0.001841	0.00121124		2.21442		5.73976
COX41_MOUSE	P19783 Cytochrome c oxidase subunit 4 isoform 1, mitochondria	R.DEKVQLYR.I	1136.59	568.795	-0.003534	-3.11186	2	1.23004e-10	0.00218347	0.000753958	0.253183	3.73969	0.469476	2.26031	0.699094	0.775559
COX7B_MOUSE	P56393 Cytochrome c oxidase subunit 7B, mitochondrial	R.VTPKEWRDQ.-	1243.62	622.812	-0.002496	-2.00891	2	1.23226e-11	0.000220009	0.000430663	2.99159		3.97815
CPSF1_MOUSE	Q9EPU4 Cleavage and polyadenylation specificity factor subuni	R.LVFLVKNFPVGQR.V	1602.93	801.96	-0.016337	-10.1983	2	2.45943e-14	4.44694e-07	0	0	1.22341	0
CPSF2_MOUSE	O35218 Cleavage and polyadenylation specificity factor subuni	R.LSDFKQVLLR.E	1304.75	652.876	-0.004632	-3.55248	2	5.15246e-12	9.23853e-05	0	0	1.04638	0	0	0.435353	0.620571
CSN4_MOUSE	O88544 COP9 signalosome complex subunit 4	R.MLATLFKDER.C	1309.67	655.335	-0.011823	-9.03409	2	7.60112e-13	1.3629e-05	0	0	1.07428	0	0	0.426851	0.613222
CTCF_MOUSE	Q61164 Transcriptional repressor CTCF	R.KSDLGVHLR.K	1110.62	555.812	-0.001218	-1.09812	2	4.99646e-11	0.000892074	0.000701631	0	0	0	2.84661	0.21011	0.505423
CTND1_MOUSE	P30999 Catenin delta-1	R.NDKVKTDVR.K	1203.63	602.319	-0.001584	-1.31733	2	1.22428e-10	0.00218584	0.00121124	0	2.88887	3.88594	3.53482	0.0974274	0.443818
CWC22_MOUSE	Q8C5N3 Pre-mRNA-splicing factor CWC22 homolog	R.DPLAKHIDDR.S	1265.64	633.827	0.003476	2.74828	2	3.42971e-12	6.14958e-05	0	0	0		7.1526
CYFP1_MOUSE	Q7TMB8 Cytoplasmic FMR1-interacting protein 1	K.KNVIQSVLQAIR.K	1454.86	727.93	-0.00768	-5.28237	2	6.74808e-14	1.21734e-06	0	1.25842
CYTSB_MOUSE	Q5SXY1 Cytospin-B	R.TTPAKPKQEH.E	1265.65	633.329	0.002681	2.12019	2	1.63407e-11	0.000292994	0.000305343	0.653918	1.07091	0	0.714733	0.45774	0.630939
DAP1_MOUSE	Q91XC8 Death-associated protein 1	R.IVQKHPHTGDGKE.E	1574.79	787.896	-0.007681	-4.88033	2	9.5409e-11	0.00172511	0.000825491			3.25642
DDHD2_MOUSE	Q80Y98 Phospholipase DDHD2	T.RMSMDLKNNLLGSLR.M	1832.96	916.997	0.030972	16.9065	2	4.99962e-11	0.000907238	0.000529801	0	0.288932	1.0533	0.105368	0.527472	0.676756
DDX42_MOUSE	Q810A7 ATP-dependent RNA helicase DDX42	R.NLEGANQHVSK.E	1282.63	641.815	-0.00841	-6.5617	2	1.38667e-10	0.00249469	0.00112378			4.0935
DHSA_MOUSE	Q8K2B3 Succinate dehydrogenase [ubiquinone] flavoprotein subu	R.AKNTVIATGGYGR.T	1393.73	697.368	-0.006217	-4.46361	2	9.9056e-13	1.79105e-05	0	1.41333	0	0	0	0.344333	0.566484
DHSA_MOUSE	Q8K2B3 Succinate dehydrogenase [ubiquinone] flavoprotein subu	R.TEDGKIYQR.A	1195.59	598.295	-0.005118	-4.28462	2	1.18568e-11	0.000211692	0.000196618	2.56332	4.64236	12.0065	12.8567	0.00102304	0.0695667
DHSB_MOUSE	Q9CQA3 Succinate dehydrogenase [ubiquinone] iron-sulfur subun	R.WDPDKTGDKPR.M	1442.68	722.345	-0.003716	-2.57745	2	2.28527e-11	0.000411133	0.000734214		1.2298		1.88562
DHX8_MOUSE	A2A4P0 ATP-dependent RNA helicase DHX8	R.VAAMSVAKR.V	1017.56	509.781	-0.009805	-9.64546	2	1.32057e-10	0.00235776	0.000753958		3.41208	5.21468	5.70824
DNJC2_MOUSE	P54103 DnaJ homolog subfamily C member 2	K.KAAQEQVLNASR.A	1400.74	700.87	-0.008167	-5.83465	2	2.17606e-14	3.92556e-07	0		1.44434	0	2.26559
DNMT1_MOUSE	P13864 DNA (cytosine-5)-methyltransferase 1	R.KKLESHTVPVQSR.S	1637.9	819.448	-0.008047	-4.91587	2	9.86261e-15	1.78328e-07	0		1.12634	2.50251
DYN2_MOUSE	P39054 Dynamin-2	R.SQKDIEGKKDIR.A	1588.84	794.918	-0.007925	-4.99078	2	3.05604e-14	5.51303e-07	0			4.39994	5.21539
EDF1_MOUSE	Q9JMG1 Endothelial differentiation-related factor 1	K.QHSITKNTAKLDR.E	1640.87	820.938	-0.003414	-2.08174	2	1.49051e-13	2.69503e-06	0			6.18348
EF1A1_MOUSE	P10126 Elongation factor 1-alpha 1	R.GNVAGDSKNDPPM*.E	1403.6	702.3	-0.010727	-7.64781	2	2.91634e-15	5.27309e-08	0	0	3.06234	0.827767	0	0.401256	0.601884
EF1A1_MOUSE	P10126 Elongation factor 1-alpha 1	R.GNVAGDSKNDPPM.E	1387.61	694.305	-0.004876	-3.51632	2	9.40834e-11	0.00170114	0.000825491			2.46591
EF1G_MOUSE	Q9D8N0 Elongation factor 1-gamma	R.ILGLLDTHLK.T	1208.72	604.858	-0.007678	-6.35718	2	2.63379e-11	0.000472247	0.000597134	2.04473	5.88328	0
EF2_MOUSE	P58252 Elongation factor 2	K.M*VPTSDKGR.F	1092.53	546.764	-0.007311	-6.69775	2	1.02087e-10	0.00182268	0.0011972	1.42059	1.16806
EF2_MOUSE	P58252 Elongation factor 2	K.SANSPDGKKLPR.T	1398.73	699.868	-0.004754	-3.40116	2	2.27303e-11	0.00041005	0.000379363			3.73373
EFTU_MOUSE	Q8BFR5 Elongation factor Tu, mitochondrial	L.AVEAKKTYVR.D	1293.72	647.359	-0.005972	-4.61986	2	1.33509e-11	0.000239385	0.000196618			0	3.02883
EIF3C_MOUSE	Q8R1B4 Eukaryotic translation initiation factor 3 subunit C	R.AKELLGQGLLLR.S	1396.84	698.924	-0.004023	-2.88179	2	5.25652e-11	0.000948266	0.00106629	0	1.01712	0.349795	0	0.633682	0.748106
EIF3I_MOUSE	Q9QZD9 Eukaryotic translation initiation factor 3 subunit I	R.SITQIKYNR.E	1208.65	604.831	-0.001097	-0.908214	2	3.18218e-11	0.00056815	0.000701631		0	0	2.5534
ELF4_MOUSE	Q9Z2U4 ETS-related transcription factor Elf-4	R.GILAKVEGQR.L	1156.66	578.832	-0.004509	-3.90147	2	1.07896e-10	0.00193461	0.00171969		1.5176
EMAL4_MOUSE	Q3UMY5 Echinoderm microtubule-associated protein-like 4	R.KQNHTSSVSIAR.K	1413.74	707.373	0.002438	1.72569	2	1.1072e-10	0.00199737	0.000825491			3.13237
ENAH_MOUSE	Q03173 Protein enabled homolog	P.GLAAAIAGAKLR.K	1197.72	599.366	0.000975	0.814664	2	1.29397e-11	0.000233429	0.000196618	0	0	0	2.0775	0.256066	0.527652
EVL_MOUSE	P70429 Ena/VASP-like protein	S.GLAAALAGAKLR.R	1197.72	599.366	0.000975	0.814664	2	1.29397e-11	0.000233429	0.000196618	0	0	0	2.0775	0.256066	0.527652
EXOC4_MOUSE	O35382 Exocyst complex component 4	-.AAEAAGGKYR.S	1078.54	539.768	-0.007189	-6.67147	2	6.6298e-12	0.000118874	0.000220459	3.6174	3.79778	7.44748	5.74645	0.0191298	0.35603
EXOSX_MOUSE	P56960 Exosome component 10	K.KKVAEQTAAR.E	1230.68	615.842	-0.003534	-2.87414	2	1.4796e-12	2.65297e-05	0		1.28773	3.26431
FA50A_MOUSE	Q9WV03 Protein FAM50A	-.AQYKGAASEAGR.A	1293.63	647.294	-0.04729	-36.5843	2	1.3281e-12	2.39586e-05	0		0	0	9.00091
FBRL_MOUSE	P35550 rRNA 2'-O-methyltransferase fibrillarin	R.GNQSGKNVMVEPHR.H	1638.79	819.899	-0.003048	-1.86105	2	1.5221e-16	2.75746e-09	0	3.93786	3.58151	2.82743	8.32481	0.339825	0.565731
FLNA_MOUSE	Q8BTM8 Filamin-A	R.ALTQTGGPHVK.A	1194.64	597.821	-0.005849	-4.90059	2	4.87554e-13	8.77137e-06	0	1.90726	3.80524	2.44046	8.52938	0.308172	0.553655
FLNA_MOUSE	Q8BTM8 Filamin-A	R.LIALLEVLSQKK.M	1483.91	742.454	-0.008533	-5.75448	2	1.63344e-11	0.000294669	0.000734214	2.67269	5.74902	6.81116	8.97935	0.0780855	0.443818
FLNC_MOUSE	Q8VHX6 Filamin-C	R.LIALLEVLSQK.K	1312.8	656.899	-0.009141	-6.9685	2	1.54343e-10	0.00277672	0.0024778	4.03869	7.43917	4.06952
FUBP1_MOUSE	Q91WJ8 Far upstream element-binding protein 1	R.LLDQIVEKGR.P	1256.71	628.859	-0.003291	-2.62053	2	7.66938e-12	0.000137514	0	0	0.615589	1.0023	0	0.792793	0.860265
FUBP2_MOUSE	Q3U0V1 Far upstream element-binding protein 2	R.KDAFADAVQR.A	1206.6	603.804	-0.002437	-2.02168	2	1.47644e-12	2.6473e-05	0	0	0	0.612733	1.59726	0.141009	0.455681
G3BP2_MOUSE	P97379 Ras GTPase-activating protein-binding protein 2	R.VDAKPEVQSQPPR.V	1536.79	768.902	0.002072	1.34946	2	5.386e-14	9.73853e-07	0	1.5248		2.39439
G3P_MOUSE	P16858 Glyceraldehyde-3-phosphate dehydrogenase	R.VVDLMAYMASK.E	1313.64	657.321	-0.00646	-4.92126	2	1.27397e-14	2.29194e-07	0	1.42607	2.16182	0.778091	0	0.10904	0.443818
G45IP_MOUSE	Q9CR59 Growth arrest and DNA damage-inducible proteins-intera	R.YVAKQFGR.H	1054.56	527.782	-0.003168	-3.00675	2	4.35643e-11	0.000773319	0.000529801	0	0		1.36057
GAS7_MOUSE	Q60780 Growth arrest-specific protein 7	R.KSTQAGDDLM*R.C	1323.61	662.309	-0.001463	-1.10586	2	2.45324e-14	4.41352e-07	0	5.12577	1.38671	0	11.3814	0.573907	0.708248
GBG12_MOUSE	Q9DAS9 Guanine nucleotide-binding protein G(I)/G(S)/G(O) subu	-.SSKTASTNSIAQAR.R	1505.76	753.88	-0.007008	-4.65696	2	5.18685e-14	9.39658e-07	0		0.729996	1.39943
GPKOW_MOUSE	Q56A08 G patch domain and KOW motifs-containing protein	R.QDGPVPKTEKAAPR.N	1622.85	811.927	-0.003658	-2.25519	2	2.13994e-16	3.87674e-09	0			2.84707
GRP75_MOUSE	P38647 Stress-70 protein, mitochondrial	R.QAVTNPNNTFYATKR.L	1810.9	905.952	-0.004755	-2.62748	2	4.85482e-20	8.80963e-13	0	0	0.890799	7.02976	2.19066	0.0721331	0.443818
GRP78_MOUSE	P20029 78 kDa glucose-regulated protein	R.QATKDAGTIAGLNVMR.I	1731.9	577.968	-0.007677	-4.4353	3	7.46714e-20	1.35695e-12	0	0.60058	1.19724	0.97367	0.241434	0.673621	0.768643
GRP78_MOUSE	P20029 78 kDa glucose-regulated protein	K.NKITITNDQNR.L	1402.72	701.862	-0.004266	-3.04365	2	6.23808e-11	0.00112227	0.00106629	1.21298	1.2652	1.28187	4.43602	0.192928	0.491967
H10_MOUSE	P10922 Histone H1.0	-.MTENSTSAPAAKPKR.A	1716.85	858.925	-0.007681	-4.47675	2	2.66481e-17	4.83561e-10	0	0	0.399458	1.41197	1.33319	0.101567	0.443818
H10_MOUSE	P10922 Histone H1.0	N.STSAPAAKPKR.A	1242.68	621.84	-0.006825	-5.49651	2	3.05847e-11	0.000550235	0.000557621		2.04607	3.19586
H12_MOUSE	P15864 Histone H1.2	-.SEAAPAAPAAAPPAEK.A	1533.76	767.383	-0.005486	-3.57914	2	3.02404e-18	5.49537e-11	0	0.17918	1.40664	2.5444	4.12723	0.0571326	0.443818
H12_MOUSE	P15864 Histone H1.2	K.KAAKKPAGVR.R	1197.71	599.359	-0.003168	-2.64768	2	2.26183e-11	0.000405554	0.000597134	5.23047	11.8294	15.5811	21.3341	0.0486072	0.443818
H12_MOUSE	P15864 Histone H1.2	K.KKAAKKPAGVR.R	1368.82	684.914	-0.003535	-2.58429	2	2.76123e-11	0.000496761	0.000597134	1.31581	1.08897	2.37922	2.04064	0.142551	0.455681
H13_MOUSE	P43277 Histone H1.3	K.AKKTGAAAGKR.K	1230.7	615.849	-0.008409	-6.83836	2	4.84485e-13	8.71615e-06	0	1.29395	1.34345	2.13413	1.75644	0.309395	0.553655
H14_MOUSE	P43274 Histone H1.4	A.GYDVEKNNSR.I	1267.58	634.293	-0.003778	-2.98298	2	4.01885e-13	7.20592e-06	0			5.90299
H14_MOUSE	P43274 Histone H1.4	A.AAGYDVEKNNSR.I	1409.66	705.329	-0.007923	-5.6247	2	1.93569e-10	0.00349194	0.00124417			4.21348
H14_MOUSE	P43274 Histone H1.4	-.SETAPAAPAAPAPAEK.T	1562.77	781.898	0.017677	11.3189	2	6.47292e-16	1.17628e-08	0	0.308014		0	3.19884
H14_MOUSE	P43274 Histone H1.4	K.KAASGEAKPKAKR.A	1556.87	778.933	-0.0089	-5.72006	2	6.98631e-16	1.26321e-08	0	0.0497494	0.552502	1.07176	0.0722903	0.706342	0.778885
H15_MOUSE	P43276 Histone H1.5	K.ALAAGGYDVEKNNSR.I	1650.8	825.901	-0.005852	-3.54725	2	1.20921e-18	2.19426e-11	0	2.62097	1.11048	3.35786	0.68319	0.904858	0.941791
H15_MOUSE	P43276 Histone H1.5	K.KALAAGGYDVEKNNSR.I	1821.91	911.449	-0.019388	-10.6473	2	1.5982e-19	2.90429e-12	0	0.391079	0.698421	1.19218	1.62105	0.204852	0.505423
H2A1_MOUSE	P22752 Histone H2A type 1	D.EELNKLLGR.V	1157.64	579.323	-0.006824	-5.89991	2	1.08296e-10	0.00193353	0.000753958	0	1.96446		0
H2AY_MOUSE	Q9QZQ8 Core histone macro-H2A.1	R.GGKKKSTKTSR.S	1392.77	696.885	-0.009752	-7.00658	2	1.1721e-11	0.000210868	0.000430663	6.79984
H2AZ_MOUSE	P0C0S6 Histone H2A.Z	-.AGGKAGKDSGK.A	1145.57	573.784	-0.014194	-12.4013	2	2.89472e-11	0.000520776	0.000529801		18.0111	25.4516	26.8791
H2AZ_MOUSE	P0C0S6 Histone H2A.Z	-.AGGKAGKDSGKAKTK.A	1658.87	830.436	-0.008715	-5.25697	2	2.08289e-15	3.77965e-08	0	32.9442	28.7964	27.1788	33.1128	0.816793	0.881617
H2B1H_MOUSE	Q64478 Histone H2B type 1-H	-.PEPAKSAPAPKKGSK.K	1706.92	853.966	0.009266	5.43195	2	2.70846e-17	4.91481e-10	0	3.45217		12.4967
H2B2B_MOUSE	Q64525 Histone H2B type 2-B	-.PDPAKSAPAPKKGSK.K	1693.9	847.451	-0.007925	-4.68141	2	5.33312e-12	9.67757e-05	0.000271518		2.55096
H2B2E_MOUSE	Q64524 Histone H2B type 2-E	K.AVTKYTSAK.-	1097.58	549.295	-0.001828	-1.66673	2	1.81025e-10	0.00323205	0.00166667	0.80112		2.45566
H32_MOUSE	P84228 Histone H3.2	R.KSAPATGGVK.K	1044.57	522.786	-0.004386	-4.20298	2	1.18098e-12	2.11753e-05	0	19.5701	15.1014		18.0578
H32_MOUSE	P84228 Histone H3.2	R.KSAPATGGVKKPHR.Y	1605.89	803.444	-0.008778	-5.46959	2	9.69993e-18	1.75726e-10	0	6.60964	9.6688	10.778	15.7746	0.0918177	0.443818
H33_MOUSE	P84244 Histone H3.3	R.KQLATKAAR.K	1114.65	557.827	-0.003412	-3.06364	2	2.24408e-11	0.000400661	0.000305343	17.6181	16.6805	31.3138	33.0822	0.000118203	0.0241133
H33_MOUSE	P84244 Histone H3.3	R.KSTGGKAPR.K	1028.56	515.28	-0.007491	-7.2897	2	2.97298e-11	0.000530799	0.000557621	34.5693		69.4071
H33_MOUSE	P84244 Histone H3.3	P.RKQLATKAAR.K	1270.75	635.877	-0.005119	-4.03139	2	1.24168e-11	0.000222637	0.000305343				10.3041
H3C_MOUSE	P02301 Histone H3.3C	R.KSAPSTGGVKKPHR.Y	1620.88	540.641	0.029545	18.239	3	4.99546e-14	9.04986e-07	0		12.9936	30.7981	27.0717
H4_MOUSE	P62806 Histone H4	G.VLKVFLENVIR.D	1415.85	708.428	-0.005973	-4.22162	2	5.2023e-13	9.35922e-06	0			0	1.62209
H4_MOUSE	P62806 Histone H4	K.GGKGLGKGGAKR.H	1255.7	419.571	-0.008157	-6.50114	3	3.58956e-14	6.47549e-07	0	21.0808	17.9094	31.6928	30.6688	0.000888369	0.0695667
H4_MOUSE	P62806 Histone H4	R.GKGGKGLGKGGAK.R	1328.74	664.87	-0.003413	-2.5704	2	1.18722e-13	2.14663e-06	0	38.9246	16.1115	28.7356
H4_MOUSE	P62806 Histone H4	R.GKGGKGLGKGGAKR.H	1483.83	495.616	-0.004688	-3.16156	3	2.72567e-16	4.93786e-09	0	36.2463	28.1858	48.496	48.4908	0.00171178	0.0698405
HCFC1_MOUSE	Q61191 Host cell factor 1	R.NEKGYGPATQVR.W	1405.7	703.352	-0.00195	-1.38844	2	5.08281e-11	0.000916929	0.000529801		0		1.61696
HCLS1_MOUSE	P49710 Hematopoietic lineage cell-specific protein	K.GFGGQYGIQKDR.V	1411.69	706.344	-0.007436	-5.27098	2	1.76579e-11	0.000318545	0.000379363		4.01834	0	0
HCLS1_MOUSE	P49710 Hematopoietic lineage cell-specific protein	R.GFGGKYGVER.D	1155.57	578.288	-0.003412	-2.95524	2	3.92562e-13	7.03877e-06	0	9.13127		18.0812
HIRA_MOUSE	Q61666 Protein HIRA	R.ELLKELLPVIGQNLR.F	1821.08	911.04	-0.004512	-2.47881	2	1.1732e-12	2.1289e-05	0		2.57263	0
HMGA1_MOUSE	P17095 High mobility group protein HMG-I/HMG-Y	-.SESGSKSSQPLASKQ.E	1648.79	824.893	-0.01524	-9.24886	2	9.51323e-18	1.72628e-10	0	0.81663	0	2.02987	0.805144	0.263486	0.53219
HMGA1_MOUSE	P17095 High mobility group protein HMG-I/HMG-Y	G.SQKEPSEVPTPKR.P	1611.83	806.919	-0.006277	-3.89655	2	1.01688e-14	1.83864e-07	0	0.776939		1.02084
HMGA2_MOUSE	P52927 High mobility group protein HMGI-C	K.AAQKKAETIGEKR.P	1601.87	801.435	-0.006949	-4.34095	2	3.19103e-15	5.76976e-08	0			2.12798
HMGB3_MOUSE	O54879 High mobility group protein B3	K.KKDPNAPKR.P	1225.67	613.337	-0.006337	-5.17466	2	8.20821e-12	0.00014655	0.000305343	0.600252	0.942804	1.14418	1.64548	0.341103	0.565731
HMGN1_MOUSE	P18608 Non-histone chromosomal protein HMG-14	R.GAKGKQADVADQQTT.E	1646.8	823.898	-0.008778	-5.3338	2	3.33852e-12	6.05813e-05	0	0.55615	0	1.428	0.830055	0.242655	0.521071
HMGN1_MOUSE	P18608 Non-histone chromosomal protein HMG-14	R.KVSADGAAKAEPKR.R	1599.85	800.424	-0.012923	-8.08281	2	2.43341e-17	4.4084e-10	0	0.488351	3.14218	1.69911	2.08303	0.949026	0.968006
HMGN1_MOUSE	P18608 Non-histone chromosomal protein HMG-14	R.KVSADGAAKA.E	1046.55	523.775	-0.004508	-4.31156	2	2.01305e-11	0.000360946	0.000734214	0	1.00769	1.87637	0.820202	0.339435	0.565731
HMGN2_MOUSE	P09602 Non-histone chromosomal protein HMG-17	K.GDKTKVKDEPQR.R	1571.8	786.898	-0.016517	-10.5152	2	3.16298e-12	5.70595e-05	0	0.408412	1.5039
HMGN2_MOUSE	P09602 Non-histone chromosomal protein HMG-17	K.TKVKDEPQR.R	1228.64	615.324	-0.007249	-5.90498	2	1.27451e-10	0.00227553	0.00112378	0	5.49886	0
HMGN2_MOUSE	P09602 Non-histone chromosomal protein HMG-17	R.LSAKPAPPKPEPKPK.K	1800.02	900.508	-0.009023	-5.01559	2	4.75271e-15	8.62434e-08	0	1.21953	0.913143	1.51422
HNRL2_MOUSE	Q00PI9 Heterogeneous nuclear ribonucleoprotein U-like protei	R.GLKMDLAQR.L	1117.59	559.298	-0.007433	-6.65678	2	1.16422e-10	0.00207861	0.000753958	0	1.1566	1.62548	1.32919	0.249002	0.527652
HNRPC_MOUSE	Q9Z204 Heterogeneous nuclear ribonucleoproteins C1/C2	R.GKSGFNSKSGQR.G	1381.68	691.342	-0.006338	-4.5908	2	3.83655e-13	6.92106e-06	0	0.963025	0.754886	1.13946	0.709553	0.911301	0.943682
HNRPF_MOUSE	Q9Z2X1 Heterogeneous nuclear ribonucleoprotein F	K.LALKKDRESMGHR.Y	1669.88	557.295	-0.010601	-6.35214	3	3.92971e-15	7.10539e-08	0		4.74985	7.40672
HNRPL_MOUSE	Q8R081 Heterogeneous nuclear ribonucleoprotein L	M.VKMAAAGGGGGGGR.Y	1231.61	616.281	-0.058376	-47.4369	2	5.86591e-15	1.06268e-07	0	0	0.582704	0	1.19994	0.689753	0.77313
HNRPL_MOUSE	Q8R081 Heterogeneous nuclear ribonucleoprotein L	R.FSTPEQAAKNR.I	1334.66	667.833	-0.003291	-2.4676	2	3.38514e-14	6.09005e-07	0	0	0	1.73677	2.84532	0.0226882	0.35603
HNRPM_MOUSE	Q9D0E1 Heterogeneous nuclear ribonucleoprotein M	P.GPKGEERPTQNEKR.K	1754.88	585.628	-0.009871	-5.62794	3	9.57155e-17	1.734e-09	0		18.0268	29.9452	45.9245
HNRPM_MOUSE	Q9D0E1 Heterogeneous nuclear ribonucleoprotein M	R.PLKVKEDPDGEHAR.R	1716.86	858.414	-0.032496	-18.9385	2	1.76501e-11	0.000319752	0.000734214		0.595158	2.94397	0.494361
HNRPM_MOUSE	Q9D0E1 Heterogeneous nuclear ribonucleoprotein M	R.PMHVKMDER.A	1228.57	614.788	-0.003778	-3.07762	2	4.97135e-13	8.8759e-06	0		2.8221	3.59531	2.95656
HNRPU_MOUSE	Q8VEK3 Heterogeneous nuclear ribonucleoprotein U	K.ISKEVLADR.P	1116.62	558.81	-0.00524	-4.69659	2	1.64199e-10	0.00293163	0.00121124	1.35178	2.24572	0	2.06984	0.478238	0.641846
HP1B3_MOUSE	Q3TEA8 Heterochromatin protein 1-binding protein 3	R.PQLLKNALQR.A	1266.74	633.873	-0.006216	-4.91073	2	3.73859e-12	6.70341e-05	0	12.5647	0.704713	1.05134	0	0.167915	0.475385
HS90A_MOUSE	P07901 Heat shock protein HSP 90-alpha	K.KVEKVVVSNR.L	1286.74	643.874	-0.002072	-1.61149	2	8.8909e-13	1.59417e-05	0	0	2.58046		0
HSP72_MOUSE	P17156 Heat shock-related 70 kDa protein 2	K.ITITNDKGR.L	1103.6	552.3	-0.00463	-4.19939	2	1.42151e-10	0.00253798	0.0024778		3.73772
HSP74_MOUSE	Q61316 Heat shock 70 kDa protein 4	K.LKVLATAFDTTLGGR.K	1648.92	824.959	-0.008291	-5.031	2	1.3767e-17	2.49818e-10	0	0	1.23433	0	0	0.383462	0.590035
HSP7C_MOUSE	P63017 Heat shock cognate 71 kDa protein	R.KHKKDISENKR.A	1597.86	799.428	-0.008168	-5.11533	2	2.90364e-14	5.22381e-07	0	0.372189	0.555259	1.95259	1.00744	0.175746	0.477035
HSP7E_MOUSE	Q99M31 Heat shock 70 kDa protein 14	R.DILAVLTMKR.D	1245.71	623.357	-0.009506	-7.63721	2	1.88055e-11	0.000337188	0.000305343		1.49783	0	0
HYPK_MOUSE	Q9CR41 Huntingtin-interacting protein K	R.KHDSGAADLER.V	1284.61	642.805	-0.006825	-5.31724	2	6.32288e-14	1.13752e-06	0	0.768788	0	1.82635
IF1A_MOUSE	Q60872 Eukaryotic translation initiation factor 1A	-.MPKNKGKGGKNR.R	1526.8	509.619	0.040112	26.2894	3	6.33066e-11	0.00114204	0.00106629	31.0455		44.5908	45.0398
IF2A_MOUSE	Q6ZWX6 Eukaryotic translation initiation factor 2 subunit 1	R.LTPQAVKIR.A	1110.67	556.337	-0.008101	-7.30028	2	1.58459e-10	0.00282914	0.00121124	0	2.22857		2.56677
IF2B_MOUSE	Q99L45 Eukaryotic translation initiation factor 2 subunit 2	R.EKNPDM*VAGEKR.K	1518.72	759.863	-0.003048	-2.00809	2	7.05875e-15	1.27338e-07	0	0.644933	1.1608
IF2B_MOUSE	Q99L45 Eukaryotic translation initiation factor 2 subunit 2	R.EKNPDMVAGEKR.K	1502.73	751.868	0.002194	1.46121	2	7.9681e-11	0.00143743	0.000529801		2.2101	3.42316	3.82142
IF44L_MOUSE	Q9BDB7 Interferon-induced protein 44-like	R.LEPMKDILVFAALR.Q	1701.95	851.473	-0.01329	-7.81326	2	1.1254e-16	2.03879e-09	0	0	1.5768
IF4A1_MOUSE	P60843 Eukaryotic initiation factor 4A-I	R.KGVAINM*VTEEDKR.T	1734.87	867.936	-0.004755	-2.74256	2	5.19504e-18	9.41142e-11	0	2.05034	0.196162
IF4A3_MOUSE	Q91VC3 Eukaryotic initiation factor 4A-III	R.KLDYGQHVVAGTPGR.V	1683.87	842.435	-0.011217	-6.66544	2	6.6431e-19	1.20547e-11	0	0	0.825553	1.67599	0	0.648291	0.75402
IF4H_MOUSE	Q9WUK2 Eukaryotic translation initiation factor 4H	R.KQDKGGFGFR.K	1268.64	634.817	-0.012553	-9.90295	2	3.30214e-13	5.92084e-06	0		0.90618		1.02323
IMA1_MOUSE	Q60960 Importin subunit alpha-1	-.STPGKENFR.L	1121.55	560.775	-0.005424	-4.84094	2	1.85692e-10	0.00331537	0.00263105		10.1688		16.7809
IMA4_MOUSE	O35343 Importin subunit alpha-4	-.ADNEKLDNQR.L	1287.6	644.3	-0.009019	-7.01004	2	1.36442e-11	0.000244644	0.000305343		1.0569		0.822988
IMB1_MOUSE	P70168 Importin subunit beta-1	-.MELITILEKTVSPDR.L	1829.98	915.486	-0.012925	-7.06694	2	1.66517e-14	3.02164e-07	0	2.48227	0	0
INT1_MOUSE	Q6P4S8 Integrator complex subunit 1	R.LAEAAVAEKR.A	1143.63	572.324	0.011211	9.81139	2	6.16918e-12	0.000110615	0.000220459	0	2.08768		1.26047
INT6_MOUSE	Q6PCM2 Integrator complex subunit 6	R.LIFLQNVIKEASR.F	1616.93	808.466	-0.002136	-1.32164	2	2.97803e-13	5.38464e-06	0	0	2.35436	0	0	0.235202	0.521071
K1328_MOUSE	Q6NZK5 Uncharacterized protein KIAA1328	R.IANLIKELAR.V	1226.74	613.871	-0.004631	-3.7782	2	2.3649e-11	0.000424035	0.000379363	3.22522	4.24103	0	2.42267	0.0842378	0.443818
KHDR1_MOUSE	Q60749 KH domain-containing, RNA-binding, signal transduction	K.ILGPQGNTIKR.L	1282.74	641.871	-0.005363	-4.18392	2	6.07088e-13	1.09219e-05	0	1.47918	1.55098	1.66263	2.26963	0.462158	0.632754
KLDC4_MOUSE	Q921I2 Kelch domain-containing protein 4	R.INPSGVKPTAR.S	1225.68	613.344	-0.002194	-1.79122	2	3.87292e-12	6.96761e-05	0.000271518	0	0		3.73418
KPYM_MOUSE	P52480 Pyruvate kinase isozymes M1/M2	R.KAADVHEVR.K	1110.58	555.793	-0.00463	-4.17301	2	8.18898e-12	0.000146207	0.000220459	3.18355	2.55617	5.52269	4.75107	0.0271	0.394886
KPYR_MOUSE	P53657 Pyruvate kinase isozymes R/L	K.VFLAQKMMIGR.C	1379.74	690.372	-0.008898	-6.45382	2	2.39828e-14	4.31464e-07	0	1.21879	1.25567	0.569942	0.91136	0.408226	0.603478
KRR1_MOUSE	Q8BGA5 KRR1 small subunit processome component homolog	-.ATSAEAPAKEAQKR.D	1585.81	793.404	-0.009875	-6.23115	2	5.68783e-16	1.03042e-08	0	0	1.29163	1.27334	0	0.992168	0.992168
LA_MOUSE	P32067 Lupus La protein homolog	R.PGYAGAPKGR.G	1059.55	530.276	-0.005483	-5.17951	2	8.49978e-13	1.52404e-05	0		7.49402	18.2979	10.0954
LA_MOUSE	P32067 Lupus La protein homolog	K.LKAKQEHEGR.H	1324.7	662.848	-0.008654	-6.53765	2	2.10114e-12	3.76741e-05	0		1.77563		3.70031
LARP1_MOUSE	Q6ZQ58 La-related protein 1	K.SVQPQSHKPQPAR.K	1545.8	773.402	-0.009631	-6.23447	2	7.30669e-17	1.32114e-09	0	3.04172	1.12546	4.03271	2.45641	0.350644	0.571562
LBR_MOUSE	Q3U9G9 Lamin-B receptor	R.KSGSISSSPSR.R	1178.59	589.798	-0.004996	-4.24286	2	2.13555e-12	3.84198e-05	0	1.08655
LMNA_MOUSE	P48678 Prelamin-A/C	K.KQLQDEM*LR.R	1262.63	631.819	-0.002681	-2.12525	2	1.15835e-11	0.000206814	0.000196618	0.361395	0.844228	1.68237	1.84573	0.108814	0.443818
LMNA_MOUSE	P48678 Prelamin-A/C	K.TYSAKLDNAR.Q	1224.61	612.809	-0.004265	-3.48596	2	4.70918e-13	8.44371e-06	0	0	0	0.778934	2.57025	0.0863139	0.443818
LMNB1_MOUSE	P14733 Lamin-B1	R.LKLSPSPSSR.I	1157.64	579.324	-0.003534	-3.05531	2	3.77235e-11	0.000676394	0.00106629	1.67122		2.48934
LMNB2_MOUSE	P21619 Lamin-B2	R.KLLEGEEER.L	1188.6	594.803	-0.004387	-3.69409	2	1.1953e-10	0.0021341	0.000753958	0.89097	0.76543	3.78965	2.42624	0.0299003	0.404316
LPPRC_MOUSE	Q6PB66 Leucine-rich PPR motif-containing protein, mitochondri	R.TALAKAVMEALR.E	1359.76	679.882	0.002375	1.74774	2	2.74438e-13	4.9508e-06	0	2.90395	4.16563	1.02523
LRC59_MOUSE	Q922Q8 Leucine-rich repeat-containing protein 59	-.TKAGSKGGNLR.D	1216.66	608.314	-0.032358	-26.618	2	1.92235e-13	3.45841e-06	0	0	9.08416
LRC59_MOUSE	Q922Q8 Leucine-rich repeat-containing protein 59	K.QQAKEAKER.E	1216.63	608.814	-0.007921	-6.51638	2	3.68678e-11	0.000658242	0.000529801	0	5.0473	0.841056	8.4104	0.57612	0.708248
LRC59_MOUSE	Q922Q8 Leucine-rich repeat-containing protein 59	K.VLQHMKAVQADQER.E	1738.88	869.941	-0.008901	-5.12167	2	5.00297e-18	9.06346e-11	0	0.751064	2.6813	0.296263	0.255508	0.134242	0.455681
LRC59_MOUSE	Q922Q8 Leucine-rich repeat-containing protein 59	R.EAKQQAKEAKER.E	1587.82	794.411	-0.002804	-1.7671	2	3.36003e-15	6.06143e-08	0	1.96129	1.56217	6.94753	3.76858	0.0362666	0.411022
LSM12_MOUSE	Q9D0R8 Protein LSM12 homolog	R.DVESQKILQR.S	1301.7	651.352	-0.000853	-0.655937	2	3.91039e-11	0.000701146	0.000701631	0		2.25657
LYAR_MOUSE	Q08288 Cell growth-regulating nucleolar protein	K.KPNVSPKVR.E	1153.67	577.336	-0.004021	-3.4887	2	2.71754e-11	0.000485192	0.000734214		1.35838
MAP1S_MOUSE	Q8C052 Microtubule-associated protein 1S	R.AVLDALLAGKR.Q	1212.72	606.859	-0.012552	-10.3592	2	2.08538e-11	0.000375172	0.000379363		1.44922	0	0
MAP1S_MOUSE	Q8C052 Microtubule-associated protein 1S	R.SGPGVVNTKPR.V	1197.65	599.329	0.000853	0.712874	2	5.96488e-11	0.00107312	0.000825491	0	0	5.69686	4.55058	0.00157464	0.0698405
MAP4_MOUSE	P27546 Microtubule-associated protein 4	R.MTAKSASADLSR.S	1323.65	662.323	-0.011213	-8.47802	2	5.24436e-15	9.46071e-08	0	2.01417		0
MARE1_MOUSE	Q61166 Microtubule-associated protein RP/EB family member 1	K.KPLGSSTAAPQR.P	1298.7	649.85	-0.006094	-4.69608	2	1.02817e-11	0.00018548	0	11.7217		2.26691	28.0717
MARE1_MOUSE	Q61166 Microtubule-associated protein RP/EB family member 1	R.TTAAPKAGPGMVR.K	1342.71	671.854	-0.006094	-4.54227	2	5.67436e-13	1.02599e-05	0		1.16309	1.17754
MBD2_MOUSE	Q9Z2E1 Methyl-CpG-binding domain protein 2	R.KKLEEALMADILSR.A	1745.95	582.65	-0.010602	-6.07571	3	1.91535e-16	3.46989e-09	0			1.74131
MCM3_MOUSE	P25206 DNA replication licensing factor MCM3	R.VTIAKAGIHAR.L	1222.72	611.86	-0.006947	-5.68592	2	1.23103e-13	2.21469e-06	0	0	0	0	1.08752	0.422918	0.613222
MCM4_MOUSE	P49717 DNA replication licensing factor MCM4	R.KEELAEALR.K	1144.61	572.807	-0.006336	-5.5408	2	1.32582e-10	0.00236714	0.00112378	0	1.88054	0	0	0.275377	0.53382
MCM4_MOUSE	P49717 DNA replication licensing factor MCM4	R.EALKQSATDPR.T	1301.66	651.332	-0.004875	-3.74831	2	3.18596e-13	5.73171e-06	0	1.25882		1.39425
MCM4_MOUSE	P49717 DNA replication licensing factor MCM4	K.KGILLQLFGGTR.K	1388.82	694.908	-0.009386	-6.76302	2	1.11107e-13	2.00435e-06	0		2.09045	1.09244	0
MCM5_MOUSE	P49718 DNA replication licensing factor MCM5	K.QKYPEHAIR.K	1227.64	614.32	-0.006703	-5.46444	2	2.79349e-11	0.000498752	0.000734214	2.29104	1.46465		3.05711
MDHM_MOUSE	P08249 Malate dehydrogenase, mitochondrial	K.AKAGAGSATLSM*AYAGAR.F	1755.86	878.43	-0.008535	-4.86372	2	3.77385e-18	6.87418e-11	0	1.11326
MDM1_MOUSE	Q9D067 Nuclear protein MDM1	R.KVASGEQPLKNSTR.R	1643.87	822.437	-0.004877	-2.96849	2	3.85989e-12	6.99264e-05	0			7.10334
MGN_MOUSE	P61327 Protein mago nashi homolog	R.YANNSNYKNDVM*IR.K	1803.82	902.41	-0.012193	-6.76353	2	7.18045e-19	1.30082e-11	0	5.29682
MGN_MOUSE	P61327 Protein mago nashi homolog	R.YANNSNYKNDVMIR.K	1787.83	894.415	-0.008291	-4.64032	2	2.28057e-19	4.13152e-12	0			9.25721
MK67I_MOUSE	Q91VE6 MKI67 FHA domain-interacting nucleolar phosphoprotein	K.VHKDLFSQR.N	1214.64	608.322	-0.004324	-3.56304	2	6.9425e-11	0.00123952	0.000825491			0	1.12257
MK67I_MOUSE	Q91VE6 MKI67 FHA domain-interacting nucleolar phosphoprotein	R.KKVHKDLFSQR.N	1557.86	779.433	0.000975	0.626457	2	3.18357e-14	5.72743e-07	0		1.36541
MOES_MOUSE	P26041 Moesin	R.AQSEAEKLAKERQ.E	1616.82	808.912	-0.007071	-4.37628	2	1.40656e-13	2.54323e-06	0	0.388507	0.407678	1.00286	3.4275	0.105471	0.443818
MY18A_MOUSE	Q9JMH9 Myosin-XVIIIa	K.KHKAAVAQASR.D	1295.72	648.359	-0.007922	-6.11893	2	2.42065e-13	4.35488e-06	0	0	2.48404
MYEF2_MOUSE	Q8C854 Myelin expression factor 2	R.SHDSKTSQLPR.G	1341.67	671.334	-0.007191	-5.36403	2	2.5494e-13	4.58651e-06	0	0		12.4514
MYO1C_MOUSE	Q9WTI7 Myosin-Ic	K.GKKDNYPQSVPR.L	1517.77	759.384	-0.009631	-6.34955	2	1.1505e-11	0.000207547	0.000196618		1.43238	0	0
MYO1D_MOUSE	Q5SYD0 Myosin-Id	R.IGELVGVLVNHFKS.E	1597.89	799.444	-0.006705	-4.19907	2	1.3742e-12	2.48952e-05	0	0	1.54402	0	0	0.320882	0.56431
NDUA9_MOUSE	Q9DC69 NADH dehydrogenase [ubiquinone] 1 alpha subcomplex sub	R.AIAQASKEAGVER.F	1415.74	708.373	-0.002926	-2.0679	2	1.3478e-12	2.43699e-05	0	0	3.91804	2.18736	5.0025	0.446951	0.621389
NDUA9_MOUSE	Q9DC69 NADH dehydrogenase [ubiquinone] 1 alpha subcomplex sub	R.SKAVGEKEVR.S	1231.66	616.337	0.002316	1.88155	2	3.62159e-11	0.000649363	0.000701631	0	0	1.9544	2.83105	0.0169591	0.35603
NDUS7_MOUSE	Q9DC70 NADH dehydrogenase [ubiquinone] iron-sulfur protein 7	R.KVYDQMPEPR.Y	1348.65	674.821	-0.01353	-10.0395	2	1.84084e-11	0.000330069	0.000305343		0	0	4.91772
NEMF_MOUSE	Q8CCP0 Nuclear export mediator factor Nemf	K.NVAAGQPMKR.G	1157.6	579.303	-0.003656	-3.16078	2	7.66349e-11	0.00137409	0.000529801				13.8649
NH2L1_MOUSE	Q9D0T1 NHP2-like protein 1	R.KGANEATKTLNR.G	1431.75	716.379	-0.004632	-3.23757	2	3.16169e-13	5.70363e-06	0	0.207014	2.40197	0.492635	0.816926	0.495077	0.651585
NIPA_MOUSE	Q80YV2 Nuclear-interacting partner of ALK	K.AVLTILLAHKR.S	1320.83	660.914	-0.007313	-5.54094	2	3.55662e-11	0.000639856	0.00119048		1.74824
NOL10_MOUSE	Q5RJG1 Nucleolar protein 10	R.ALQKKNVDVR.R	1299.74	650.371	-0.003778	-2.90924	2	2.39757e-11	0.000429893	0.000734214	0	0	0	1.07572	0.42642	0.613222
NOL12_MOUSE	Q8BG17 Nucleolar protein 12	R.KSKDPLLSQR.I	1299.72	650.862	-0.005665	-4.36231	2	2.0415e-11	0.000366047	0.000734214	1.27463	0
NONO_MOUSE	Q99K48 Non-POU domain-containing octamer-binding protein	R.KPGEKTFTQR.S	1320.69	660.845	-0.008044	-6.09567	2	2.78405e-11	0.000499189	0.000597134	0.507361		1.57408	0.755663
NONO_MOUSE	Q99K48 Non-POU domain-containing octamer-binding protein	R.MEELHNQEVQKR.K	1626.78	813.891	-0.008778	-5.39938	2	4.6963e-13	8.47203e-06	0	1.60554		1.93969
NONO_MOUSE	Q99K48 Non-POU domain-containing octamer-binding protein	R.PAPGAEFAPNKR.R	1340.69	670.85	0.004632	3.45732	2	3.22383e-15	5.81573e-08	0		0	0	1.81697
NOP2_MOUSE	Q922K7 Putative ribosomal RNA methyltransferase NOP2	R.PSQSAGNADVNSKR.K	1516.73	758.862	-0.009753	-6.43434	2	8.40113e-18	1.52196e-10	0	2.12487	0	0
NPM_MOUSE	Q61937 Nucleophosmin	K.SNQNGKDLKPSTPR.S	1670.84	835.923	-0.007437	-4.45391	2	1.30035e-13	2.35574e-06	0	0.371507	0.761185	1.75587	2.63782	0.0653735	0.443818
NSUN2_MOUSE	Q1HFZ0 tRNA (cytosine(34)-C(5))-methyltransferase	R.QPKVQNKSAEAR.E	1484.78	742.891	-0.006339	-4.27225	2	1.17169e-12	2.11371e-05	0	1.11443		0
NUCKS_MOUSE	Q80XU3 Nuclear ubiquitous casein and cyclin-dependent kinase	R.QAASKAASKQR.E	1274.68	637.84	-0.008775	-6.88966	2	2.97317e-12	5.3489e-05	0		2.03742		3.18452
NUCL_MOUSE	P09405 Nucleolin	K.VFGNEIKLEKPKGR.D	1786.99	894	0.002561	1.43371	2	1.79492e-15	3.25171e-08	0	0.267517	45.7886	0	0	0.146362	0.455681
NUPL1_MOUSE	Q8R332 Nucleoporin p58/p45	K.ALKQLLSLAASGLQR.N	1654.98	827.988	-0.008169	-4.93888	2	3.24254e-16	5.88396e-09	0	1.72731	1.09219	0.278721	1.3983	0.470149	0.639403
ODO2_MOUSE	Q9D2G2 Dihydrolipoyllysine-residue succinyltransferase compon	R.KIKAAVEDPR.V	1255.7	628.351	-0.005484	-4.37107	2	1.64254e-12	2.94512e-05	0			0	1.90163
ODPA_MOUSE	P35486 Pyruvate dehydrogenase E1 component subunit alpha, som	R.AAASTDYYKR.G	1231.59	616.295	-0.004387	-3.56527	2	2.38363e-13	4.27393e-06	0	0	1.56592	0	1.8894	0.88801	0.933784
OGT1_MOUSE	Q8CGY8 UDP-N-acetylglucosamine--peptide N-acetylglucosaminylt	-.ASSVGNVADSTEPTKR.M	1703.83	852.414	-0.007194	-4.22454	2	1.57324e-14	2.85894e-07	0	9.85981
OXA1L_MOUSE	Q8BGA9 Mitochondrial inner membrane protein OXA1L	R.MQKHLDLAAR.G	1268.67	634.835	-0.008288	-6.53771	2	4.13255e-13	7.40979e-06	0	0	0	0	1.4791	0.33205	0.565731
P5CS_MOUSE	Q9Z110 Delta-1-pyrroline-5-carboxylate synthase	R.LDKIIDLIIPR.G	1394.85	697.927	-0.007192	-5.15965	2	5.47711e-12	9.85364e-05	0.000196618	1.34464	2.36777	0.466809	0.579387	0.0993426	0.443818
P66B_MOUSE	Q8VHR5 Transcriptional repressor p66-beta	K.KALKAEHTNR.L	1295.7	647.844	-0.014689	-11.3453	2	9.15008e-12	0.000164064	0.000271518		0		9.41614
PA2G4_MOUSE	P50580 Proliferation-associated protein 2G4	G.EGKAKDAGQR.T	1188.6	594.798	-0.008409	-7.08038	2	8.2668e-12	0.000148226	0			2.11578
PA2G4_MOUSE	P50580 Proliferation-associated protein 2G4	K.YKM*GGDIANR.V	1226.57	613.789	-0.005606	-4.57422	2	1.55088e-13	2.78078e-06	0	0.807206	0	1.24463	4.77418	0.12156	0.455681
PA2G4_MOUSE	P50580 Proliferation-associated protein 2G4	K.YKMGGDIANR.V	1210.58	605.792	-0.003412	-2.82107	2	3.95313e-13	7.08809e-06	0	0	0.896123	0.330885	1.27723	0.652355	0.75402
PABP1_MOUSE	P29341 Polyadenylate-binding protein 1	R.KFEQM*KQDR.I	1354.64	677.823	-0.004388	-3.24164	2	1.10783e-12	1.97793e-05	0	0.301904	1.06214	0	1.30225	0.971459	0.98163
PAIRB_MOUSE	Q9CY58 Plasminogen activator inhibitor 1 RNA-binding protein	R.RPDQQLQGDGKLIDR.R	1824.95	912.974	-0.007804	-4.27858	2	1.74724e-18	3.17057e-11	0	1.21985	1.30741	1.64931	4.21689	0.141203	0.455681
PARL_MOUSE	Q5XJY4 Presenilins-associated rhomboid-like protein, mitochon	R.SDTGSSGEAYKR.S	1343.6	672.301	-0.005851	-4.35769	2	1.38377e-13	2.49629e-06	0	1.89591
PDIA3_MOUSE	P27773 Protein disulfide-isomerase A3	R.VMMVAKKFLDAGHK.L	1746.91	873.957	-0.005121	-2.93318	2	6.95423e-17	1.25984e-09	0		2.00952	0
PESC_MOUSE	Q9EQ61 Pescadillo homolog	K.LFEGLKFFLNR.E	1469.81	735.905	-0.00847	-5.76673	2	6.7138e-12	0.000120785	0.000271518		1.56066
PEX14_MOUSE	Q9R0A0 Peroxisomal membrane protein PEX14	R.EPLIATAVKFLQNSR.V	1772.98	886.988	-0.013291	-7.50042	2	9.11507e-17	1.65403e-09	0	1.10909	1.18814	0	0	0.100225	0.443818
PHB_MOUSE	P67778 Prohibitin	R.VLPSITTEILKSVVAR.F	1812.08	906.539	-0.005121	-2.82775	2	2.70404e-18	4.91386e-11	0	0.485541	2.40716	0	0	0.13006	0.455681
PHB2_MOUSE	O35129 Prohibitin-2	-.AQNLKDLAGR.L	1170.63	585.816	-0.006946	-5.9387	2	5.2087e-12	9.33937e-05	0.000196618	0.670179	0	0.343723	2.98941	0.277198	0.53382
PHB2_MOUSE	O35129 Prohibitin-2	R.AAQNISKTIATSQNR.I	1688.88	844.94	-0.011583	-6.86238	2	6.70427e-16	1.21657e-08	0	0.30393	0.886309	1.37717	1.56578	0.201003	0.505423
PHF5A_MOUSE	P83870 PHD finger-like domain-containing protein 5A	R.KQAGVAIGR.L	985.57	493.288	-0.003289	-3.34074	2	3.09116e-11	0.000551898	0.000701631	2.3416	8.40115	16.636
PHF8_MOUSE	Q80TJ7 Histone lysine demethylase PHF8	R.RPSVGSQSSQAGQGKR.P	1715.87	572.625	-0.01115	-6.50185	3	1.94489e-13	3.5343e-06	0	3.41161	3.31012	2.14007	9.44471	0.307871	0.553655
PININ_MOUSE	O35691 Pinin	R.IFGLLMGTLQK.F	1306.74	653.867	-0.009141	-7.00082	2	1.96422e-10	0.00353373	0.00124417		2.85257	1.57999	0
PLEC_MOUSE	Q9QXS1 Plectin	R.QKGLVEDTLR.Q	1244.68	622.838	-0.007312	-5.87968	2	5.68643e-12	0.00010196	0	1.77295	0.523276	0	0	0.147426	0.455681
PLEC_MOUSE	Q9QXS1 Plectin	R.SAEVELQSKR.A	1232.64	616.821	-0.005484	-4.45278	2	4.07173e-12	7.30075e-05	0	0	0	0	9.38541	0.154546	0.4587
PLEC_MOUSE	Q9QXS1 Plectin	R.VKAEAEAAR.E	1030.54	515.774	-0.004386	-4.26012	2	3.50418e-11	0.00062564	0.000529801				2.88437
PLEC_MOUSE	Q9QXS1 Plectin	R.REEAAVDAQQQKR.S	1614.81	807.905	-0.0089	-5.51493	2	6.25425e-15	1.13084e-07	0	8.05954	8.02888	29.529	20.5967	0.00454787	0.154628
PLEC_MOUSE	Q9QXS1 Plectin	R.LLEAAAQSSK.G	1103.59	552.294	-0.005361	-4.86251	2	3.56333e-11	0.000638916	0.000776096	0.30837	1.85089	0	0.611545	0.385916	0.590035
PLEC_MOUSE	Q9QXS1 Plectin	R.LLASGKVAQR.A	1128.66	564.834	-0.005727	-5.07873	2	6.9167e-12	0.000124019	0	0	0.593502	0.204659	1.41521	0.518143	0.668995
PLEC_MOUSE	Q9QXS1 Plectin	R.VPVDVAYKR.G	1132.63	566.815	-0.006336	-5.59938	2	5.92459e-12	0.000105778	0.000220459	0.314406	0.789127	0	1.20313	0.94515	0.968006
PLEC_MOUSE	Q9QXS1 Plectin	R.KVALEEVER.L	1158.63	579.818	0.000731	0.631596	2	1.55865e-10	0.00278283	0.00135341	0.331314	0.796615	1.92351	1.25754	0.172444	0.475385
PLEC_MOUSE	Q9QXS1 Plectin	K.IKEIQNTGDR.L	1259.65	630.327	-0.005363	-4.26055	2	1.98726e-11	0.000356321	0.000379363			4.50402
PLEC_MOUSE	Q9QXS1 Plectin	R.LQHEATAATQKR.Q	1439.75	720.376	-0.007923	-5.50721	2	2.88053e-13	5.19642e-06	0	1.21604	2.80941		4.85386
PP1R8_MOUSE	Q8R3G1 Nuclear inhibitor of protein phosphatase 1	R.VHAALVYHK.H	1123.62	562.312	-0.000366	-0.325629	2	1.62464e-10	0.00290065	0.00263105		2.371
PPIB_MOUSE	P24369 Peptidyl-prolyl cis-trans isomerase B	R.GDGTGGKSIYGER.F	1382.65	691.824	-0.006704	-4.85227	2	4.24512e-15	7.67569e-08	0	0.0259954	0	1.37974	0	0.361429	0.576028
PR40A_MOUSE	Q9R1C7 Pre-mRNA-processing factor 40 homolog A	R.IFKDFMHVL.E	1235.64	618.323	-0.002072	-1.67808	2	3.25612e-12	5.81351e-05	0	2.86738		1.21459	0
PRP6_MOUSE	Q91YR7 Pre-mRNA-processing factor 6	R.LQPGDTAKAVVAQAVR.H	1709.95	855.475	-0.00378	-2.21174	2	7.85545e-19	1.42751e-11	0	0	5.31884	0.2859	0.321812	0.209335	0.505423
PRP8_MOUSE	Q99PV0 Pre-mRNA-processing-splicing factor 8	R.LMKHDVNLGR.A	1268.67	634.836	-0.005728	-4.51871	2	6.71378e-13	1.2038e-05	0	0	1.05703	0
PRPF3_MOUSE	Q922U1 U4/U6 small nuclear ribonucleoprotein Prp3	R.MPTLKANIR.A	1129.63	565.32	0.000853	0.75576	2	1.17087e-11	0.000209049	0.000305343		2.84062	1.17822	1.07145
PRS7_MOUSE	P46471 26S protease regulatory subunit 7	K.SYAKFSATPR.Y	1213.61	607.309	-0.001706	-1.40701	2	1.27468e-10	0.00228555	0.0011972	0		1.57487
PSA1_MOUSE	Q9R1P4 Proteasome subunit alpha type-1	R.LVSLIGSKTQIPTQR.Y	1727	864.002	-0.001219	-0.706423	2	8.79107e-17	1.59524e-09	0	0.278552	0.508052	1.05592	0.335575	0.634423	0.748106
PSB7_MOUSE	P70195 Proteasome subunit beta type-7	R.MLKQM*LFR.Y	1168.61	584.809	-0.002193	-1.87861	2	6.36385e-11	0.00112966	0.00106629	1.81689
PSIP1_MOUSE	Q99JF8 PC4 and SFRS1-interacting protein	R.NMLKGQHEKEAGDR.K	1741.83	871.416	-0.00378	-2.17128	2	1.76686e-17	3.20088e-10	0		0.873664	5.63263	3.17499
PSIP1_MOUSE	Q99JF8 PC4 and SFRS1-interacting protein	R.NM*LKGQHEK.E	1229.59	615.298	-0.006094	-4.95978	2	1.76159e-10	0.00314516	0.00166667	2.91753
PSME1_MOUSE	P97371 Proteasome activator complex subunit 1	K.AAKQPHVGDYR.Q	1327.67	664.334	-0.006947	-5.2368	2	5.09292e-13	9.16244e-06	0	4.4618		2.15429
RAGP1_MOUSE	P46061 Ran GTPase-activating protein 1	R.SKGAVAIADAVR.G	1243.69	622.346	-0.008165	-6.57083	2	5.68855e-13	1.0262e-05	0	1.17033	0	0
RAP1B_MOUSE	Q99JI6 Ras-related protein Rap-1b	R.VVGKEQGQNLAR.Q	1384.75	692.875	-0.00451	-3.25931	2	2.36997e-11	0.000427539	0.000701631	3.03362	1.08634	1.34747	1.78121	0.58357	0.708621
RBBP7_MOUSE	Q60973 Histone-binding protein RBBP7	R.SNTTSKPSHLVDAHTA.E	1751.85	876.426	-0.002804	-1.60174	2	3.96978e-15	7.214e-08	0	1.17122		1.6907
RBM28_MOUSE	Q8CGC6 RNA-binding protein 28	K.QQLASSVQAPKR.K	1398.76	699.882	-0.005607	-4.01154	2	4.83455e-11	0.000872144	0.00106629	0.931697	2.63126	3.22636
RBM39_MOUSE	Q8VH51 RNA-binding protein 39	R.AAAMANNLQKGSAGPM*R.L	1789.86	895.434	-0.000122	-0.0681627	2	1.91537e-18	3.48504e-11	0	3.36649		2.13153
RBM39_MOUSE	Q8VH51 RNA-binding protein 39	R.AAAMANNLQKGSAGPMR.L	1773.86	887.434	-0.005731	-3.23252	2	1.12443e-18	2.04592e-11	0	0.620941		1.13042
RCC2_MOUSE	Q8BK67 Protein RCC2	R.LGHAEQKDEM*VPR.L	1611.77	806.388	-0.004023	-2.49775	2	3.63388e-12	6.57049e-05	0	5.36927	6.48302
RED_MOUSE	Q9Z1M8 Protein Red	R.AVGPTAEADKSAAEKR.R	1729.87	865.437	-0.005487	-3.17363	2	1.39165e-17	2.52894e-10	0	1.10909
RED_MOUSE	Q9Z1M8 Protein Red	R.MEADGVEVKR.P	1219.59	610.297	-0.004022	-3.30028	2	1.71004e-12	3.06616e-05	0		0		4.74731
RENR_MOUSE	Q9CYN9 Renin receptor	R.M*TNQKIRID.-	1220.62	610.811	-0.007921	-6.49507	2	2.10534e-11	0.00037589	0.000379363	0		6.47097
RENT1_MOUSE	Q9EPU0 Regulator of nonsense transcripts 1	R.KLVNTVNPGAR.F	1254.71	627.856	-0.003656	-2.91635	2	3.68209e-14	6.62429e-07	0		0	0	1.70487
RFOX3_MOUSE	Q8BIF2 RNA binding protein fox-1 homolog 3	R.KIEVNNATAR.V	1201.64	601.324	-0.004509	-3.75553	2	3.87231e-11	0.000694318	0.00106629	2.28904	3.89032		10.5317
RHG17_MOUSE	Q3UIA2 Rho GTPase-activating protein 17	R.M*KQLANQTVGR.A	1347.7	674.347	-0.009385	-6.96922	2	2.74359e-12	4.93587e-05	0	2.13362
RHG17_MOUSE	Q3UIA2 Rho GTPase-activating protein 17	R.MKQLANQTVGR.A	1331.7	666.355	0.000731	0.549574	2	6.08572e-14	1.09486e-06	0		1.11352	0
RHOG_MOUSE	P84096 Rho-related GTP-binding protein RhoG	R.AVLNPTPIKR.G	1193.71	597.861	0.001647	1.38112	2	1.32295e-10	0.00237209	0.00112378	0		1.61063	0
RL11_MOUSE	Q9CXW4 60S ribosomal protein L11	R.TGCIGAKHR.I	1152.57	577.286	-0.005421	-4.70713	2	8.69833e-12	0.000155301	0.000220459	1.99617	4.42958		9.85272
RL13_MOUSE	P47963 60S ribosomal protein L13	R.AKEAAEQDVEK.K	1346.64	673.823	-0.005607	-4.16668	2	3.01764e-11	0.00054289	0.000701631	0.900386	6.18342	11.9337
RL13_MOUSE	P47963 60S ribosomal protein L13	R.NKSTESLQANVQR.L	1560.79	780.895	-0.006705	-4.29881	2	6.04994e-16	1.0939e-08	0	0.613245	1.32526	0.861192	1.8507	0.611736	0.734083
RL13A_MOUSE	P19253 60S ribosomal protein L13a	R.GM*LPHKTKR.G	1212.65	606.827	-0.005118	-4.22438	2	4.19983e-11	0.000749843	0.00106629	2.74722
RL13A_MOUSE	P19253 60S ribosomal protein L13a	R.LAAIVAKQVLLGR.K	1437.91	719.453	-0.009508	-6.61713	2	6.74051e-15	1.21877e-07	0	1.30634	3.42303	0.74454	0.160418	0.108555	0.443818
RL14_MOUSE	Q9CR57 60S ribosomal protein L14	R.KAKM*TDFDR.F	1256.59	628.798	-0.004631	-3.68851	2	1.27516e-12	2.27669e-05	0	1.09344	2.30487	3.62797	5.99482	0.0534985	0.443818
RL15_MOUSE	Q9CZM2 60S ribosomal protein L15	R.KKQSDVMR.F	1120.58	560.789	-0.006702	-5.98605	2	1.1375e-10	0.00201921	0.000753958		3.89654	1.86422	2.95639
RL17_MOUSE	Q9CPR4 60S ribosomal protein L17	R.ETAQAIKGM*HIR.K	1456.75	728.877	-0.002316	-1.59103	2	9.7879e-11	0.00176572	0.00150862		1.3998
RL18_MOUSE	P35980 60S ribosomal protein L18	K.APGTPHSHTKPYVR.S	1633.84	545.282	-0.004752	-2.91025	3	2.86689e-15	5.19371e-08	0	0	7.18666	4.67658
RL22_MOUSE	P67984 60S ribosomal protein L22	R.VVANSKESYELR.Y	1479.75	740.882	0.000916	0.619703	2	8.62229e-13	1.55544e-05	0	0	0	0	1.7768	0.287483	0.538844
RL26_MOUSE	P61255 60S ribosomal protein L26	R.SMPIRKDDEVQVVR.G	1757.91	879.458	-0.004024	-2.29022	2	5.30808e-16	9.61619e-09	0	1.43841	0.834376	1.46982	2.03653	0.374493	0.587666
RL27_MOUSE	P61358 60S ribosomal protein L27	R.KVTAAM*GKKKIAKR.S	1804.05	902.526	-0.002073	-1.14966	2	9.03042e-18	1.63596e-10	0	5.16901			0
RL27_MOUSE	P61358 60S ribosomal protein L27	R.KVTAAMGKKKIAKR.S	1788.05	894.526	-0.006584	-3.6845	2	8.45724e-18	1.53213e-10	0	0.38292	0.382753	0.48953	1.53494	0.355826	0.571562
RL27_MOUSE	P61358 60S ribosomal protein L27	R.KVTAAM*GKK.K	1121.61	561.306	-0.003046	-2.71844	2	4.39913e-11	0.000785426	0.00106629	0	4.93429
RL28_MOUSE	P41105 60S ribosomal protein L28	R.KTVGVEPAADGK.G	1300.67	650.837	-0.007679	-5.90807	2	1.03249e-14	1.8626e-07	0			1.58698	4.40639
RL28_MOUSE	P41105 60S ribosomal protein L28	R.SQKPVVVKR.K	1169.7	585.352	-0.003534	-3.02385	2	1.01745e-11	0.000181657	0	0.286254	0.610609	0.64939	1.42496	0.389181	0.590035
RL29_MOUSE	P47915 60S ribosomal protein L29	K.KMQANNAKAVSAR.A	1517.78	759.379	-0.034378	-22.6653	2	3.18032e-17	5.75039e-10	0	3.32222	1.2942	1.61077	1.97115	0.568233	0.708248
RL29_MOUSE	P47915 60S ribosomal protein L29	R.SYM*AKGQR.L	1042.49	521.746	-0.006579	-6.31702	2	9.49193e-11	0.00168493	0.000825491			7.63972
RL29_MOUSE	P47915 60S ribosomal protein L29	K.MQANNAKAVSAR.A	1346.68	673.839	-0.005972	-4.43831	2	8.14088e-16	1.4686e-08	0	0	1.01493	0.272934	1.04889	0.842651	0.903136
RL29_MOUSE	P47915 60S ribosomal protein L29	K.M*QANNAKAVSAR.A	1362.67	681.837	-0.005729	-4.20723	2	1.38478e-15	2.49812e-08	0	0.345683	2.54008	0	0	0.151313	0.4587
RL29_MOUSE	P47915 60S ribosomal protein L29	K.MPKGPKLKR.L	1226.71	613.858	-0.004265	-3.48	2	3.29282e-11	0.000587904	0.000529801		4.20988	3.19347	9.58377
RL3_MOUSE	P27659 60S ribosomal protein L3	K.AFMGPLKKDR.I	1291.68	646.343	-0.003535	-2.73851	2	8.41873e-13	1.5095e-05	0	0	1.49683	0	0	0.328909	0.565731
RL30_MOUSE	P62889 60S ribosomal protein L30	K.KTKKSLESINSR.L	1562.86	781.93	-0.005608	-3.59061	2	1.78996e-14	3.22906e-07	0		0	1.12105
RL31_MOUSE	P62900 60S ribosomal protein L31	R.EYTINIHKR.I	1259.67	630.334	-0.005363	-4.26049	2	8.8746e-12	0.000158448	0.000196618	0.223917	1.16362	0.41124	1.17413	0.895595	0.93693
RL34_MOUSE	Q9D1R9 60S ribosomal protein L34	R.LSKTQKHVSR.A	1312.73	656.869	-0.002681	-2.0442	2	9.02174e-13	1.61763e-05	0	0	0	0	2.83454	0.210593	0.505423
RL35A_MOUSE	O55142 60S ribosomal protein L35a	R.SNLPAKAIGHR.I	1249.69	625.347	-0.007191	-5.75849	2	2.23334e-13	4.0179e-06	0	0	0.546167	0	1.17016	0.68167	0.768643
RL36_MOUSE	P47964 60S ribosomal protein L36	K.GHKVTKNVSKPR.H	1522.85	761.926	-0.008412	-5.52731	2	3.27578e-15	5.90945e-08	0	2.41971	1.85598	2.68044	3.3089	0.238207	0.521071
RL36A_MOUSE	P83882 60S ribosomal protein L36a	K.GKDSLYAQGKR.R	1351.7	676.35	-0.004876	-3.60967	2	1.1439e-12	2.05794e-05	0	0.470005	1.35299	0	1.02585	0.621435	0.741361
RL36A_MOUSE	P83882 60S ribosomal protein L36a	K.KGKDSLYAQGKR.R	1522.8	761.904	-0.004389	-2.8839	2	3.10079e-15	5.59376e-08	0	1.08529	1.18228	1.04699	2.11276	0.507481	0.662422
RL37_MOUSE	Q9D823 60S ribosomal protein L37	-.TKGTSSFGKR.R	1196.62	599.31	-0.009077	-7.5918	2	5.26896e-12	9.4474e-05	0	4.97515	4.20763	3.38892	10.7153	0.337155	0.565731
RL37_MOUSE	Q9D823 60S ribosomal protein L37	R.EGTTPKPKR.A	1142.62	571.809	-0.005971	-5.23025	2	1.00126e-11	0.000178766	0.000220459	4.40557
RL4_MOUSE	Q9D8E6 60S ribosomal protein L4	R.IMLKLNPYAK.T	1319.74	660.37	-0.007435	-5.63794	2	3.00507e-12	5.3882e-05	0.000271518		1.30231	0	0.395085
RL4_MOUSE	Q9D8E6 60S ribosomal protein L4	K.LNPYAKTM*R.R	1195.61	598.305	-0.0039	-3.26442	2	6.26867e-11	0.00111922	0.00106629	6.98246		13.4721
RL40_MOUSE	P62984 Ubiquitin-60S ribosomal protein L40	R.KKKCGHTNNLR.P	1595.81	798.406	-0.010119	-6.345	2	4.94306e-15	8.89284e-08	0		0.642031	2.05998	1.20608
RL40_MOUSE	P62984 Ubiquitin-60S ribosomal protein L40	K.KCGHTNNLR.P	1253.6	627.3	-0.005241	-4.18381	2	7.82537e-12	0.000139715	0.000271518	3.37072	2.51838	7.72152	4.65067	0.0583546	0.443818
RL5_MOUSE	P47962 60S ribosomal protein L5	K.M*SLAQKKDR.V	1221.63	611.313	-0.006947	-5.691	2	5.66519e-11	0.00101147	0.00106629	0		1.38098
RL5_MOUSE	P47962 60S ribosomal protein L5	R.ENPVYEKKPKR.E	1559.83	780.414	-0.005852	-3.754	2	1.17945e-14	2.12191e-07	0	0	3.14095	0	8.72467	0.43805	0.620571
RL5_MOUSE	P47962 60S ribosomal protein L5	R.KHIM*GQNVADYM*R.Y	1680.77	840.888	-0.00695	-4.13728	2	3.60609e-17	6.52024e-10	0	0.24931	1.24529	2.13059	54.5906	0.141905	0.455681
RL5_MOUSE	P47962 60S ribosomal protein L5	R.KHIM*GQNVADYMR.Y	1664.78	832.888	-0.011461	-6.8884	2	1.29507e-17	2.34164e-10	0	1.50158	0.407434	2.87427	1.46471	0.236729	0.521071
RL5_MOUSE	P47962 60S ribosomal protein L5	R.KHIMGQNVADYM*R.Y	1664.78	832.889	-0.00951	-5.7159	2	8.65955e-17	1.56575e-09	0	0.315956			7.39587
RL5_MOUSE	P47962 60S ribosomal protein L5	R.PKM*SLAQKKDR.V	1489.79	745.396	-0.003413	-2.29272	2	2.27372e-11	0.000409056	0.000557621	0.505565	0.466728	0	1.21533	0.854438	0.903136
RL5_MOUSE	P47962 60S ribosomal protein L5	R.REGKTDYYAR.K	1344.65	672.829	0.004388	3.26572	2	1.0889e-11	0.000195243	0	2.93602	0	3.37204
RL5_MOUSE	P47962 60S ribosomal protein L5	R.VAQKKASFLR.A	1276.74	638.871	-0.003534	-2.77054	2	1.229e-12	2.20364e-05	0	1.82312	1.39679	1.27155
RL6_MOUSE	P47911 60S ribosomal protein L6	K.KPAAKKAGSDAAASR.P	1600.85	800.926	-0.004023	-2.51478	2	1.65681e-18	3.00648e-11	0	1.15013	1.60141	3.48794	1.64123	0.224034	0.521071
RL7_MOUSE	P14148 60S ribosomal protein L7	K.KKTTHFVEGGDAGNR.E	1745.86	582.621	-0.008591	-4.92368	3	4.18852e-19	7.60056e-12	0	0		0.492924	1.39052
RL7A_MOUSE	P12970 60S ribosomal protein L7a	K.KAAGKGDVPTKR.P	1396.76	698.361	-0.045895	-32.8821	2	4.1194e-14	7.43131e-07	0	0	1.62196	2.0729	0	0.852249	0.903136
RL7A_MOUSE	P12970 60S ribosomal protein L7a	R.PKNFGIGQDIQPKR.D	1726.92	863.962	-0.006462	-3.7442	2	1.14078e-17	2.06666e-10	0	1.51981	2.33998	0.43953	0.393519	0.0629773	0.443818
RL7A_MOUSE	P12970 60S ribosomal protein L7a	R.AEKKAAGKGDVPTKR.P	1770.96	590.99	-0.006032	-3.4081	3	2.74395e-16	4.97921e-09	0	0.226229	0.334072	0.406668	4.48685	0.166778	0.475385
RL7A_MOUSE	P12970 60S ribosomal protein L7a	K.AAGKGDVPTKR.P	1228.66	614.836	0	0	2	5.31669e-12	9.56502e-05	0	1.21272	2.47502	1.12094	6.05207	0.380897	0.590035
RL7A_MOUSE	P12970 60S ribosomal protein L7a	R.HWGGNVLGPKSVAR.I	1563.83	782.417	-0.00512	-3.27635	2	8.60412e-17	1.55874e-09	0		0	2.56678	0
RL7A_MOUSE	P12970 60S ribosomal protein L7a	K.GALAKLVEAIR.T	1226.74	613.869	-0.007556	-6.16443	2	2.52354e-11	0.000453998	0.000305343	0.613211	2.16381	0	0	0.115306	0.443818
RL7L_MOUSE	Q9D8M4 60S ribosomal protein L7-like 1	R.KEMGSPGYR.G	1110.52	555.761	-0.003168	-2.85538	2	3.77989e-12	6.74867e-05	0		2.9448	3.80395
RL8_MOUSE	P62918 60S ribosomal protein L8	R.ASGNYATVISHNPETK.K	1774.85	887.927	-0.00695	-3.91811	2	1.23429e-16	2.24299e-09	0	0.661199	1.00174	7.38922	4.01708	0.0161794	0.35603
RL8_MOUSE	P62918 60S ribosomal protein L8	R.AYHKYKAKR.N	1336.72	446.243	-0.006303	-4.71874	3	9.21565e-13	1.64537e-05	0		4.53926	0	0
RM45_MOUSE	Q9D0Q7 39S ribosomal protein L45, mitochondrial	R.KAGLVIPQER.L	1196.69	598.846	-0.006946	-5.80948	2	4.29476e-11	0.000770064	0.000529801				1.77923
RMXL1_MOUSE	Q91VM5 RNA binding motif protein, X-linked-like-1	R.IVEILLM*KDR.E	1331.75	666.374	-0.011457	-8.60966	2	7.68756e-12	0.00013784	0	0.551032	0	1.00879	0	0.752916	0.821363
RMXL1_MOUSE	Q91VM5 RNA binding motif protein, X-linked-like-1	R.IVEILLMKDR.E	1315.76	658.881	-0.006031	-4.58729	2	8.88793e-12	0.000159363	0.000271518		2.53844		0.501861
RN213_MOUSE	E9Q555 E3 ubiquitin-protein ligase RNF213	R.LVKFLPEILALQR.D	1625.99	813.496	-0.007193	-4.42665	2	4.66641e-13	8.43742e-06	0	0	1.36425
RN213_MOUSE	E9Q555 E3 ubiquitin-protein ligase RNF213	R.LIKFLSDLKR.G	1361.81	681.405	-0.01353	-9.94246	2	3.55359e-11	0.000637169	0.000529801	1.43783	1.98076	0.742836	0	0.107093	0.443818
ROA0_MOUSE	Q9CX86 Heterogeneous nuclear ribonucleoprotein A0	K.AVPKEDIHAGGGGAR.A	1520.77	760.888	-0.005364	-3.52948	2	1.27836e-16	2.31973e-09	0	2.37202	3.31245
ROA0_MOUSE	Q9CX86 Heterogeneous nuclear ribonucleoprotein A1	K.KAVPKEDIHAGGGGAR.A	1691.88	846.44	-0.010486	-6.20126	2	5.35686e-20	9.73463e-13	0	0.592225	1.25199	0.958799	4.16864	0.24144	0.521071
ROA1_MOUSE	P49312 Heterogeneous nuclear ribonucleoprotein A1	-.SKSESPKEPEQLR.K	1642.82	821.908	-0.010851	-6.60912	2	3.69783e-14	6.68613e-07	0	1.1315	7.95124	2.85884	18.3725	0.369782	0.584772
ROA3_MOUSE	Q8BG05 Heterogeneous nuclear ribonucleoprotein A3	-.MEVKPPPGR.P	1095.57	548.287	-0.004386	-4.0075	2	4.58579e-12	8.18752e-05	0		0	3.37985	1.89491
ROA3_MOUSE	Q8BG05 Heterogeneous nuclear ribonucleoprotein A3	R.GEEGHDPKEPEQLR.K	1706.79	853.895	-0.007925	-4.64608	2	4.02034e-16	7.28332e-09	0	1.25997	2.20014	1.95232	2.45895	0.509805	0.662422
ROA3_MOUSE	Q8BG05 Heterogeneous nuclear ribonucleoprotein A3	-.M*EVKPPPGR.P	1111.57	556.282	-0.008286	-7.46089	2	2.4732e-11	0.000441568	0.000529801	8.60344	16.915	40.3687	19.0549	0.114852	0.443818
ROA3_MOUSE	Q8BG05 Heterogeneous nuclear ribonucleoprotein A3	G.EEGHDPKEPEQLR.K	1649.77	550.924	-0.016021	-9.71685	3	1.89176e-13	3.42053e-06	0	1.37936	1.07801	2.12965	0.964198	0.654224	0.75402
ROA3_MOUSE	Q8BG05 Heterogeneous nuclear ribonucleoprotein A3	E.EGHDPKEPEQLR.K	1520.73	760.861	-0.011094	-7.29983	2	6.15244e-11	0.00110989	0.000529801		4.10254	1.81922	5.86705
RPN1_MOUSE	Q91YQ5 Dolichyl-diphosphooligosaccharide--protein glycosyltra	R.QELVTKIDHILDAL.-	1693.93	847.467	-0.002682	-1.58445	2	1.34905e-10	0.00244396	0.00112378	1.00181		0
RPN2_MOUSE	Q9DBG6 Dolichyl-diphosphooligosaccharide--protein glycosyltra	R.MLAQHAVKR.T	1139.63	570.316	-0.003777	-3.31761	2	1.02536e-11	0.00018307	0.000305343	0	2.67123	3.44631	4.02263	0.0854072	0.443818
RRP5_MOUSE	Q6NS46 Protein RRP5 homolog	R.IPLLLTSLSFK.V	1317.79	659.399	-0.00451	-3.42478	2	8.17892e-11	0.00147143	0.00106629	2.64082
RRS1_MOUSE	Q9CYH6 Ribosome biogenesis regulatory protein homolog	R.AMQVAKVSTASVGR.F	1490.79	745.896	-0.007071	-4.746	2	1.66384e-16	3.01425e-09	0	0	0	0	1.58312	0.314582	0.558042
RRS1_MOUSE	Q9CYH6 Ribosome biogenesis regulatory protein homolog	R.ATNKQMREEDQ.E	1435.64	718.322	-0.003901	-2.719	2	1.8407e-11	0.000331153	0.000597134	0		1.69751	0
RRS1_MOUSE	Q9CYH6 Ribosome biogenesis regulatory protein homolog	R.KGGPPGQGEKR.K	1239.64	620.321	-0.008775	-7.08423	2	7.01592e-13	1.2622e-05	0	0	0	2.57866	1.29988	0.0417084	0.443818
RS12_MOUSE	P63323 40S ribosomal protein S12	R.EAAKALDKR.Q	1130.62	565.809	-0.005362	-4.74636	2	3.15979e-11	0.000564152	0.000529801	5.14137	6.4112	0.837475	15.5178	0.580223	0.708621
RS13_MOUSE	P62301 40S ribosomal protein S13	R.M*HAPGKGLSQSALPYR.R	1814.91	907.957	-0.008048	-4.43667	2	7.07545e-20	1.28577e-12	0	1.10859		2.307
RS13_MOUSE	P62301 40S ribosomal protein S13	R.MHAPGKGLSQSALPYR.R	1798.92	899.956	-0.014632	-8.13835	2	6.17818e-18	1.12272e-10	0		0.744416	0.434584	1.28872
RS14_MOUSE	P62264 40S ribosomal protein S14	R.TKTPGPGAQSALR.A	1369.73	685.368	-0.007192	-5.25419	2	2.5563e-14	4.6221e-07	0	0.368773	0.963304	0.907855	1.5991	0.408235	0.603478
RS15A_MOUSE	P62245 40S ribosomal protein S15a	R.MNVLADALK.S	1060.56	530.782	-0.006092	-5.74952	2	1.31732e-11	0.000235196	0.000701631	0	0	1.14738
RS16_MOUSE	P14131 40S ribosomal protein S16	K.TATAVAHCKR.G	1268.63	634.82	-0.001097	-0.86531	2	2.12733e-12	3.81436e-05	0	0	12.1807	8.26541	11.3508	0.447765	0.621389
RS16_MOUSE	P14131 40S ribosomal protein S16	R.KKTATAVAH.C	1055.58	528.295	-0.002437	-2.31064	2	3.63029e-11	0.000648155	0.000701631			3.04144
RS17_MOUSE	P63276 40S ribosomal protein S17	R.LGNDFHTNKR.V	1287.64	644.319	-0.00451	-3.50493	2	1.24836e-13	2.23835e-06	0	0	0	1.41752	2.36075	0.0361278	0.411022
RS17_MOUSE	P63276 40S ribosomal protein S17	K.IAGYVTHLM*KR.I	1390.74	695.872	-0.006582	-4.73634	2	2.04076e-12	3.67144e-05	0.000271518		1.1835	0	0
RS18_MOUSE	P62270 40S ribosomal protein S18	K.IAFAITAIKGVGR.R	1402.83	701.917	-0.006704	-4.7825	2	4.30883e-15	7.79089e-08	0	1.69838	4.26825	0.443563	0	0.0529417	0.443818
RS18_MOUSE	P62270 40S ribosomal protein S18	R.KADIDLTKR.A	1188.66	594.83	-0.005118	-4.30957	2	1.75562e-10	0.0031345	0.00166667	0.270408	0.774272	0	1.01673	0.985529	0.990384
RS19_MOUSE	Q9CZX8 40S ribosomal protein S19	-.PGVTVKDVNQQ.E	1270.65	635.829	-0.004266	-3.35974	2	1.92528e-11	0.000346369	0.000529801	0	0	0	1.87354	0.276148	0.53382
RS19_MOUSE	Q9CZX8 40S ribosomal protein S19	K.MVEKDQDGGR.K	1220.55	610.775	-0.007556	-6.19567	2	2.17791e-11	0.000390506	0.000305343				10.4145
RS20_MOUSE	P60867 40S ribosomal protein S20	K.NLKVKGPVR.M	1139.69	570.347	-0.002437	-2.14028	2	3.29696e-11	0.000588644	0.000529801		5.43913	9.6152	13.1634
RS20_MOUSE	P60867 40S ribosomal protein S20	R.GAKEKNLKVKGPVR.M	1739.01	870.004	-0.008779	-5.05114	2	2.04466e-13	3.70414e-06	0	0.410999	0.857543	1.78413	2.22569	0.0814349	0.443818
RS23_MOUSE	P62267 40S ribosomal protein S23	R.KGHAVGDIPGVR.F	1291.7	646.354	-0.004144	-3.21061	2	2.75462e-15	4.96929e-08	0	0.201748	0	1.20283	0.764454	0.192085	0.491967
RS24_MOUSE	P62849 40S ribosomal protein S24	K.ANVGAGKKPKE.-	1270.68	635.843	-0.005484	-4.31958	2	1.46424e-10	0.00263426	0.0024778		2.28103	0	4.18318
RS24_MOUSE	P62849 40S ribosomal protein S24	K.ATVPKTEIR.E	1100.62	550.813	-0.00463	-4.21073	2	6.1097e-11	0.00109083	0.00135349		6.66969
RS24_MOUSE	P62849 40S ribosomal protein S24	R.GTAKANVGAGKKPKE.-	1670.9	835.949	-0.006828	-4.08871	2	3.4556e-12	6.27058e-05	0	2.03454	2.37089	2.02636	2.30129	0.946494	0.968006
RS26_MOUSE	P62855 40S ribosomal protein S26	R.PAGAAPRPPPKPM*.-	1388.73	694.863	-0.008167	-5.88509	2	5.67851e-15	1.02674e-07	0	0	0	0	2.09713	0.254369	0.527652
RS27A_MOUSE	P62983 Ubiquitin-40S ribosomal protein S27a	K.SYTTPKKNKHKR.K	1702.91	851.958	-0.00634	-3.72532	2	6.65994e-15	1.20144e-07	0	29.7102	0	1.49459
RS3A_MOUSE	P97351 40S ribosomal protein S3a	R.TQGTKIASDGLKGR.V	1560.83	780.919	-0.003292	-2.11026	2	4.94483e-17	8.95814e-10	0	1.05835	0.767576	4.21654	2.877	0.0215616	0.35603
RS3A_MOUSE	P97351 40S ribosomal protein S3a	R.KKMMEIMTR.E	1296.65	648.826	-0.002194	-1.69326	2	2.60283e-11	0.000464712	0.000734214		1.10458	0.472994
RS5_MOUSE	P97461 40S ribosomal protein S5	R.NNGKKLMTVR.I	1289.7	645.842	-0.026019	-20.1904	2	6.23533e-11	0.00111801	0.000529801		0	0	1.2101
RS8_MOUSE	P62242 40S ribosomal protein S8	R.PAANTKIGPR.R	1110.62	555.812	-0.002681	-2.41587	2	1.14011e-12	2.04425e-05	0	6.8947	8.53807	21.041	16.0063	0.00658653	0.19195
RSMB_MOUSE	P27048 Small nuclear ribonucleoprotein-associated protein B	R.KIKPKNSKQAER.E	1641.92	821.454	-0.018532	-11.2937	2	2.66114e-14	4.80064e-07	0	1.45872		1.15901	2.69446
RSMB_MOUSE	P27048 Small nuclear ribonucleoprotein-associated protein B	R.KIKPKNSKQAERE.E	1770.96	885.98	-0.009511	-5.37339	2	1.42298e-13	2.57292e-06	0	0.558031	0.830384	1.23839	1.01056	0.474136	0.640554
RSU1_MOUSE	Q01730 Ras suppressor protein 1	R.EKNQPEVDMSDR.G	1533.68	767.34	-0.005486	-3.57934	2	2.09011e-15	3.77052e-08	0	0.657674	1.16318	1.92501	2.33077	0.108495	0.443818
RT07_MOUSE	Q80X85 28S ribosomal protein S7, mitochondrial	R.SLMAQTLEAVKR.K	1432.77	716.888	-0.006339	-4.42721	2	4.64151e-12	8.37318e-05	0	0	1.6685	0	0	0.301842	0.553655
RTCB_MOUSE	Q99LF4 tRNA-splicing ligase RtcB homolog	R.M*LQADPNKVSPR.A	1457.73	729.367	-0.007558	-5.18828	2	1.4559e-13	2.62642e-06	0	1.27299		3.0215
RUNX1_MOUSE	Q03347 Runt-related transcription factor 1	R.NATAAM*KNQVAR.F	1376.69	688.842	-0.009751	-7.08838	2	3.82984e-15	6.90896e-08	0		4.93995		0
S10AB_MOUSE	P50543 Protein S100-A11	K.NQKDPGVLDR.M	1227.62	614.315	-0.002194	-1.78838	2	1.24524e-12	2.23275e-05	0		1.88279	6.94884
SAFB1_MOUSE	D3YXK2 Scaffold attachment factor B1	K.VVGAKVVTNAR.S	1199.7	600.353	-0.00329	-2.74496	2	4.36307e-11	0.000784941	0.000529801			3.2431	3.96299
SAFB1_MOUSE	D3YXK2 Scaffold attachment factor B2	R.ATDLKNLFSR.Y	1250.67	625.831	-0.010603	-8.48474	2	1.31716e-12	2.3617e-05	0	0	1.88031	0.183703	0	0.33698	0.565731
SAP18_MOUSE	O55128 Histone deacetylase complex subunit SAP18	R.VKEIGSTM*SGR.K	1266.63	633.816	-0.002803	-2.21485	2	1.5135e-12	2.72286e-05	0	0	1.95145	3.32771
SAP30_MOUSE	O88574 Histone deacetylase complex subunit SAP30	R.AAGNASFSKR.I	1093.55	547.776	-0.005907	-5.40704	2	6.86223e-12	0.000123042	0.000271518	0	3.13762
SERP2_MOUSE	Q6TAW2 Stress-associated endoplasmic reticulum protein 2	R.MANEKHSKNITQR.G	1685.84	843.421	-0.004145	-2.46044	2	1.9038e-17	3.44229e-10	0		1.00376		1.139
SF3B1_MOUSE	Q99NB9 Splicing factor 3B subunit 1	K.VVNGAAASQPPSKR.K	1467.78	734.884	-0.025293	-17.2438	2	5.26549e-13	9.53904e-06	0	0		1.28493
SF3B1_MOUSE	Q99NB9 Splicing factor 3B subunit 1	R.ILYKLDDLVR.P	1333.76	667.382	-0.008654	-6.49324	2	6.63946e-12	0.000119048	0		1.32058	0.757442	0
SF3B3_MOUSE	Q921M3 Splicing factor 3B subunit 3	K.QKNVSEELDR.T	1303.64	652.321	-0.007313	-5.61394	2	5.77139e-12	0.000103483	0	0	1.05378
SF3B3_MOUSE	Q921M3 Splicing factor 3B subunit 3	R.VLIGVGKLLR.V	1153.76	577.38	-0.006702	-5.81405	2	2.16244e-11	0.000387733	0.000305343	0	4.6044	2.40254	0	0.606231	0.731782
SGPL1_MOUSE	Q8R0X7 Sphingosine-1-phosphate lyase 1	R.VAIQFLKDIR.E	1288.75	644.878	-0.005119	-3.97512	2	5.45953e-12	9.78911e-05	0.000220459	1.05749	1.99169	1.10195	0	0.277377	0.53382
SLIRP_MOUSE	Q9D8T7 SRA stem-loop-interacting RNA-binding protein, mitocho	R.AKALHGAQTSDEER.F	1598.77	799.884	-0.008656	-5.41763	2	8.61415e-15	1.56055e-07	0	1.81738	3.06253	6.87615
SMAP_MOUSE	Q9R0P4 Small acidic protein	R.LMGAGKKEHTGR.L	1412.72	707.36	-0.014321	-10.1442	2	7.43199e-11	0.00134072	0.000825491			1.89989
SMC3_MOUSE	Q9CW03 Structural maintenance of chromosomes protein 3	K.QGKINQMATAPDSQR.L	1730.84	865.922	-0.004999	-2.88991	2	7.80745e-19	1.41675e-11	0		0.524211	7.1382
SMC4_MOUSE	Q8CG47 Structural maintenance of chromosomes protein 4	K.AQVAIKTADR.N	1158.64	579.821	-0.005605	-4.84219	2	1.94029e-12	3.479e-05	0	8.94803	9.32204	12.32
SMCA5_MOUSE	Q91ZW3 SWI/SNF-related matrix-associated actin-dependent regu	K.GKNYTEEEDR.F	1326.57	663.785	-0.010116	-7.63181	2	1.21989e-11	0.000218731	0.000734214		9.00586		10.0725
SMRC1_MOUSE	P97496 SWI/SNF complex subunit SMARCC1	K.KGQASLYGKR.R	1236.67	618.836	-0.00524	-4.24103	2	3.2676e-12	5.85892e-05	0.000271518		1.11919
SMRC2_MOUSE	Q6PDG5 SWI/SNF complex subunit SMARCC2	K.AKHLAAVEER.K	1209.65	605.327	-0.004753	-3.93236	2	8.26502e-11	0.00148195	0.00112378	0	2.12304	0	3.56733	0.681014	0.768643
SMRC2_MOUSE	Q6PDG5 SWI/SNF complex subunit SMARCC2	K.LLGKLKDIVKR.H	1454.91	727.957	-0.006461	-4.44373	2	7.68629e-11	0.00138281	0.00150862	1.09468	0.504836	0	0.640208	0.488203	0.646711
SMU1_MOUSE	Q3UKJ7 WD40 repeat-containing protein SMU1	R.LMALLGQALK.W	1143.67	572.337	-0.005849	-5.11879	2	3.06602e-11	0.000549747	0.000967586	2.27511	9.02108	0
SNW1_MOUSE	Q9CSN1 SNW domain-containing protein 1	R.GGKDM*AQSIYR.P	1327.62	664.311	-0.009263	-6.98264	2	7.65003e-12	0.000137628	0.000220459	2.74618
SNX2_MOUSE	Q9CWK8 Sorting nexin-2	R.LIAAVKGVFDHR.M	1411.8	706.4	-0.004754	-3.36971	2	8.80665e-13	1.5887e-05	0	0	4.70464	0	0	0.172142	0.475385
SP4_MOUSE	Q62445 Transcription factor Sp4	K.VYGKTSHLR.A	1146.62	573.811	-0.003656	-3.19103	2	5.65351e-12	0.000100938	0	5.26203	2.25714	4.4231	6.75446	0.308366	0.553655
SPT2_MOUSE	Q68FG3 Protein SPT2 homolog	R.KLASNSHLSGR.T	1255.67	628.335	-0.005241	-4.17691	2	2.81137e-12	5.05782e-05	0	3.75605		5.25789
SRP68_MOUSE	Q8BMA6 Signal recognition particle 68 kDa protein	K.SGLTGYIKGIFGFR.S	1601.86	801.428	-0.01207	-7.53959	2	1.74952e-11	0.000316945	0.000597134	1.35967
SRP68_MOUSE	Q8BMA6 Signal recognition particle 68 kDa protein	R.ALLQQQPEDDSKR.S	1613.8	807.905	-0.005179	-3.21145	2	5.19915e-12	9.4007e-05	0			5.01009
SRRM1_MOUSE	Q52KI8 Serine/arginine repetitive matrix protein 1	R.ESPSPAPKPR.K	1151.6	576.3	-0.004387	-3.8127	2	3.92083e-12	7.03017e-05	0	0	1.48129
SRRM2_MOUSE	Q8BTI8 Serine/arginine repetitive matrix protein 2	R.PQEPTPAKR.K	1109.59	555.292	-0.009748	-8.79315	2	5.062e-11	0.000903776	0.000529801		4.19827		14.3992
SRRT_MOUSE	Q99MR6 Serrate RNA effector molecule homolog	R.NINGITQHKQIVR.N	1606.89	804.44	-0.024564	-15.2964	2	6.40878e-11	0.00115878	0.00106629	1.06063		2.02315
SRS10_MOUSE	Q9R0U0 Serine/arginine-rich splicing factor 10	R.KTPNQMKAKEGR.N	1559.8	780.903	-0.008593	-5.51242	2	5.37701e-16	9.70001e-09	0		2.0885	0.548605	0.433093
SRSF1_MOUSE	Q6PDM2 Serine/arginine-rich splicing factor 1	R.KEDM*TYAVR.K	1214.56	607.784	-0.004022	-3.31393	2	3.01983e-12	5.39164e-05	0	1.06527	2.11767		3.9471
SRSF1_MOUSE	Q6PDM2 Serine/arginine-rich splicing factor 1	R.KEDMTYAVR.K	1198.57	599.787	-0.002437	-2.03522	2	5.61691e-12	0.000100285	0	2.06396	2.70567	1.31606	1.06527	0.111825	0.443818
SRSF4_MOUSE	Q8VE97 Serine/arginine-rich splicing factor 4	R.QAGEVTYADAHK.G	1375.64	688.315	-0.01743	-12.6801	2	3.23191e-13	5.8303e-06	0	0		6.98406
SSRP1_MOUSE	Q08943 FACT complex subunit SSRP1	K.KGKDPNAPKR.P	1282.69	641.849	-0.003047	-2.37731	2	3.52836e-13	6.32646e-06	0		1.38609		0.904795
STAG2_MOUSE	O35638 Cohesin subunit SA-2	R.VLTAKEKKTQLDDR.T	1816.98	908.998	0.004024	2.21581	2	9.4529e-17	1.7125e-09	0	0	1.06444
STAT4_MOUSE	P42228 Signal transducer and activator of transcription 4	I.MGFVSKEKER.L	1338.66	670.335	-0.004691	-3.50653	2	3.53964e-11	0.000634669	0.00119048		1.0318		1.05845
STXB1_MOUSE	O08599 Syntaxin-binding protein 1	R.MNTGEKTTMR.D	1254.57	627.792	0.001828	1.45833	2	5.06003e-14	9.07279e-07	0		2.99758
SURF6_MOUSE	P70279 Surfeit locus protein 6	R.LHEKIQLAR.G	1193.69	597.348	-0.00329	-2.75877	2	1.15736e-10	0.00206637	0.000753958		0		1.31223
SYFA_MOUSE	Q8C0C7 Phenylalanyl-tRNA synthetase alpha chain	R.VDKSAADGPR.V	1100.54	551.274	-0.005176	-4.70781	2	8.9286e-12	0.000160093	0.000271518		2.55118		5.57131
T2FA_MOUSE	Q3THK3 General transcription factor IIF subunit 1	R.AAASKLEQGKR.T	1287.7	644.351	-0.007191	-5.58865	2	3.54016e-13	6.36894e-06	0		1.99372	3.26116
TAF7_MOUSE	Q9R1C0 Transcription initiation factor TFIID subunit 7	-.SKNKDDAPH.E	1139.52	570.262	-0.007677	-6.74284	2	9.44097e-12	0.00016856	0.000220459	4.67453
TAOK3_MOUSE	Q8BYC6 Serine/threonine-protein kinase TAO3	R.PPKVLIDLIQR.T	1377.84	689.419	-0.008289	-6.02009	2	9.20726e-11	0.00165644	0.00150862		2.60804		0.756273
TCPD_MOUSE	P80315 T-complex protein 1 subunit delta	R.HAQGEKTTGINVR.K	1496.77	748.889	-0.003413	-2.28202	2	1.10335e-14	1.99499e-07	0	3.19698	10.2771	8.75437	16.5271	0.228766	0.521071
TCPG_MOUSE	P80318 T-complex protein 1 subunit gamma	R.EIQVQHPAAK.S	1206.64	603.807	-0.032782	-27.1908	2	1.3371e-10	0.00239746	0.00112378			2.76747
TCPG_MOUSE	P80318 T-complex protein 1 subunit gamma	R.GVM*INKDVTHPR.M	1468.75	734.874	-0.009508	-6.47827	2	9.4399e-11	0.00170294	0.00106629	3.48394
TCPG_MOUSE	P80318 T-complex protein 1 subunit gamma	R.GVMINKDVTHPR.M	1452.75	726.88	-0.001585	-1.09159	2	6.26892e-11	0.0011309	0.000825491	0	0	3.19656	0.937712	0.0693743	0.443818
TCTP_MOUSE	P63028 Translationally-controlled tumor protein	K.GKLEEQKPER.V	1342.7	671.85	-0.004754	-3.543	2	1.57438e-10	0.00282291	0.00112378		1.63364	3.09458
TERA_MOUSE	Q01853 Transitional endoplasmic reticulum ATPase	R.IVSQLLTLMDGLK.Q	1516.86	758.931	-0.003292	-2.1714	2	1.13402e-12	2.05045e-05	0	0	1.73688	0.662165	0	0.558456	0.708248
TERA_MOUSE	Q01853 Transitional endoplasmic reticulum ATPase	R.IVSQLLTLMDGLKQR.A	1801.02	901.008	-0.009145	-5.08055	2	9.9365e-17	1.80309e-09	0	0	0.531817	0.437307	1.03959	0.485228	0.646711
TERA_MOUSE	Q01853 Transitional endoplasmic reticulum ATPase	R.LEILQIHTK.N	1180.68	590.843	-0.007677	-6.50798	2	1.42517e-10	0.00254451	0.000753958	0	2.36142	0	0	0.234747	0.521071
THOC4_MOUSE	O08583 THO complex subunit 4	K.KAAVHYDR.S	1045.53	523.268	-0.005726	-5.48215	2	4.57995e-11	0.000812997	0.00106629	1.45037
TIF1B_MOUSE	Q62318 Transcription intermediary factor 1-beta	K.MAILQIMKELNKR.G	1716.95	858.973	-0.011949	-6.96344	2	8.08093e-16	1.46113e-08	0	1.44376	5.25639	0.740218	0	0.0988426	0.443818
TLN1_MOUSE	P26039 Talin-1	R.LQAAGNAVKR.A	1113.63	557.824	0.007618	6.84662	2	9.06796e-11	0.00162591	0.000529801		13.8717	30.68	30.8083
TOIP1_MOUSE	Q921T2 Torsin-1A-interacting protein 1	R.PVTSQTASKKTLR.T	1545.86	773.434	0.000975	0.631316	2	4.0775e-16	7.3726e-09	0		2.0202
TOP2A_MOUSE	Q01320 DNA topoisomerase 2-alpha	R.AAPKGTKSDSALSAR.V	1588.83	794.913	-0.010607	-6.68001	2	4.02099e-18	7.29656e-11	0	1.34694
TRIPC_MOUSE	G5E870 E3 ubiquitin-protein ligase TRIP12	R.AQTAPTKTSPR.N	1243.66	622.328	-0.007069	-5.68835	2	1.26461e-13	2.2751e-06	0			1.2351
TRPV2_MOUSE	Q9WTR1 Transient receptor potential cation channel subfamily	R.KGLGPSQQDPNR.F	1382.69	691.847	-0.008045	-5.82253	2	3.94272e-12	7.11259e-05	0	2.1107	1.10458	0	5.50066	0.56369	0.708248
TXLNA_MOUSE	Q6PAM1 Alpha-taxilin	K.KQSQLVQEKDHLR.G	1737.92	869.465	-0.002317	-1.33377	2	1.64367e-13	2.97196e-06	0	0.672584		1.28659
U2AF2_MOUSE	P26369 Splicing factor U2AF 65 kDa subunit	R.QLNENKQERDK.E	1530.75	765.875	-0.00768	-5.02065	2	1.04304e-13	1.87648e-06	0	0	0.679637	1.15462	0.967799	0.283784	0.538844
U2AF2_MOUSE	P26369 Splicing factor U2AF 65 kDa subunit	R.GAKEEHGGLIR.S	1252.66	626.831	-0.002316	-1.85005	2	6.79706e-12	0.000122283	0.000196618		0	1.22591
U3IP2_MOUSE	Q91WM3 U3 small nucleolar RNA-interacting protein 2	R.AKPAPGPGAAPVAGKR.R	1573.88	525.298	-0.003655	-2.32383	3	8.43156e-19	1.53221e-11	0	0.527491	1.59216	0.488388	1.32765	0.847407	0.903136
UBF1_MOUSE	P25976 Nucleolar transcription factor 1	K.KPLTPYFR.F	1107.61	554.308	-0.003655	-3.30331	2	1.07366e-10	0.00190588	0.00121124	0.381161	0		5.70836
UBP19_MOUSE	Q3UJD6 Ubiquitin carboxyl-terminal hydrolase 19	R.GEVGSGAGPGTQAGPSAKR.A	1769.87	885.437	-0.003902	-2.20583	2	1.93633e-16	3.53056e-09	0		7.17176
UT14B_MOUSE	Q6EJB6 U3 small nucleolar RNA-associated protein 14 homolog B	R.TPLEQEVFNLLHK.N	1653.88	827.441	-0.003048	-1.84409	2	2.66722e-16	4.82266e-09	0	0	0	1.01293	0	0.445943	0.621389
UTP11_MOUSE	Q9CZJ1 Probable U3 small nucleolar RNA-associated protein 11	R.VKGATPQTGLKR.I	1384.79	692.9	0.000853	0.616606	2	2.57049e-11	0.000463711	0.000379363	1.45538	3.68817	6.3733
VDAC1_MOUSE	Q60932 Voltage-dependent anion-selective channel protein 1	K.KNAKIKTGYKR.E	1521.87	761.433	-0.006705	-4.40868	2	8.16636e-14	1.46917e-06	0	0.67918	0.669277	0.86372	1.15673	0.562966	0.708248
VIME_MOUSE	P20152 Vimentin	R.LQDEIQNM*K.E	1220.57	610.787	-0.007678	-6.29547	2	4.52293e-11	0.000807529	0.00106629	1.32168
VIME_MOUSE	P20152 Vimentin	R.RQVDQLTNDKAR.V	1529.79	765.399	-0.004876	-3.18971	2	2.32083e-15	4.18673e-08	0	3.9085	3.34827	5.61141	5.99561	0.0215588	0.35603
VIME_MOUSE	P20152 Vimentin	R.QVDQLTNDKAR.V	1373.69	687.348	-0.005607	-4.08469	2	4.31736e-13	7.76717e-06	0	1.55599	2.25752	2.55814	3.35869	0.192107	0.491967
VIME_MOUSE	P20152 Vimentin	R.QQYESVAAKNLQEAE.E	1793.85	897.424	-0.006828	-3.80863	2	9.68505e-12	0.000175746	0.000305343		2.04513	0.754972	6.5246
VIME_MOUSE	P20152 Vimentin	R.QVDQLTNDK.A	1146.55	573.78	-0.003168	-2.76571	2	6.27788e-11	0.00112086	0.000753958		3.70531		11.5582
VP26B_MOUSE	Q8C0E2 Vacuolar protein sorting-associated protein 26B	R.KSM*SHQAAIASQR.F	1516.74	506.251	-0.009046	-5.96784	3	1.2272e-15	2.21892e-08	0			3.09812
VP26B_MOUSE	Q8C0E2 Vacuolar protein sorting-associated protein 26B	R.KSMSHQAAIASQR.F	1500.75	750.879	-0.000366	-0.243855	2	1.97485e-10	0.00357077	0.00124417			5.49468
WBP11_MOUSE	Q923D5 WW domain-binding protein 11	K.KTSAYGPPAR.A	1133.59	567.295	-0.004509	-3.98081	2	1.32092e-10	0.00236845	0.00231238		9.49561	16.1899
WDR12_MOUSE	Q9JJA4 Ribosome biogenesis protein WDR12	K.QKTEQLGLTR.T	1259.69	630.346	-0.003656	-2.90483	2	2.83263e-11	0.000507899	0.000557621			2.00043
WDR46_MOUSE	Q9Z0H1 WD repeat-containing protein 46	R.SSTASLVKR.K	1033.57	517.792	-0.000424	-0.410932	2	6.19631e-11	0.0011063	0.000825491	0	6.76716	14.786
WDR74_MOUSE	Q8VCG3 WD repeat-containing protein 74	R.KHAANFTPSGQPR.R	1496.75	748.876	-0.008168	-5.46063	2	8.77148e-11	0.00158599	0.000825491			17.8054
ZC11A_MOUSE	Q6NZF1 Zinc finger CCCH domain-containing protein 11A	R.VAGKPVLTAVSGVTR.H	1540.9	770.947	-0.010241	-6.65015	2	7.11175e-17	1.29051e-09	0	1.59893	2.27925	1.3561	2.06626	0.74239	0.814234
ZC3HF_MOUSE	Q3TIV5 Zinc finger CCCH domain-containing protein 15	K.AVTHQVKFGQQNPR.Q	1695.88	565.963	-0.009322	-5.49996	3	3.36718e-16	6.10004e-09	0	2.89035		1.69743
ZCCHV_MOUSE	Q3UPF5 Zinc finger CCCH-type antiviral protein 1	K.SVAKTQDPQTAGR.I	1444.73	723.343	-0.055889	-38.7118	2	8.56297e-15	1.54829e-07	0			1.20431

## Sheet: Tab S3
Table S3 - Determination of lysine acetylation stoichiometry from whole RAW 264.7 cell lysate.
											Stoichiometry (%)
Uniprot_Accession	Description	Peptide	MH	PrecursorMZ	DelM	DelM_PPM	Charge	MSGFDB_SpecEValue	EValue	QValue	R1	R2
1433Z_MOUSE	P63101 14-3-3 protein zeta/delta	F.EISKKEMQPTHPIR.L	1819.94	910.46	-0.026582	-14.614	2	1.84e-10	0.00332551	0	0	2.05001
6PGL_MOUSE	Q9CQ60 6-phosphogluconolactonase	R.LLSVPFEKHS.T	1242.66	621.83	-0.0117	-9.4227	2	5.23e-11	0.000938	0	0	2.43538
ACLY_MOUSE	Q91V92 ATP-citrate synthase	R.VKSINNPDMR.V	1259.63	630.314	-0.013041	-10.361	2	2.24e-13	4.02e-06	0	1.15973	1.3023
ACO13_MOUSE	Q9CQR4 Acyl-coenzyme A thioesterase 13	K.TTGKLIAQGR.H	1129.64	565.827	0.001282	1.13549	2	8e-11	0.00143485	7	3.65868
ACON_MOUSE	Q99KI0 Aconitate hydratase, mitochondrial	K.GEKNTIVTSYNR.N	1467.73	734.363	-0.017432	-11.885	2	7.41e-15	1.34e-07	0	2.31063	1.83348
ACTG_MOUSE	P63260 Actin, cytoplasmic 2	R.HQGVM*VGMGQKDSYVGDEAQSKR.G	2652.21	884.733	-0.031275	-11.7967	3	5.83e-30	1.07e-22	0	1.54924	0
ACTG_MOUSE	P63260 Actin, cytoplasmic 2	R.HQGVMVGM*GQKDSYVGDEAQSKR.G	2652.21	884.731	-0.036214	-13.6593	3	5.83e-30	1.07e-22	0	1.37834	0.832079
ADA_MOUSE	P03958 Adenosine deaminase	T.GAWDPKTTHAVVR.F	1523.79	762.398	-0.000244	-0.160114	2	3.24e-12	5.86e-05	0		1.12227
AIMP1_MOUSE	P31230 Aminoacyl tRNA synthase complex-interacting multifunct	-.ATNDAVLKR.L	1072.58	536.791	-0.008894	-8.3003	2	1.27e-11	0.000228	0	0.0487853	2.43828
ALDH2_MOUSE	P47738 Aldehyde dehydrogenase, mitochondrial	L.KFKTIEEVVGR.A	1434.79	717.895	-0.013287	-9.26706	2	6.14e-14	1.1e-06	0	1.03639	0
AMRP_MOUSE	P55302 Alpha-2-macroglobulin receptor-associated protein	R.EKNEPEM*AAKR.E	1447.68	724.337	-0.018895	-13.0607	2	1.46e-14	2.63e-07	0	1.53586	0
AMRP_MOUSE	P55302 Alpha-2-macroglobulin receptor-associated protein	R.EKNEPEMAAKR.E	1431.69	716.34	-0.016456	-11.5024	2	1.5e-14	2.7e-07	0	1.57973
AMRP_MOUSE	P55302 Alpha-2-macroglobulin receptor-associated protein	K.KHLQDLSSR.V	1169.62	585.307	-0.012064	-10.3235	2	2.74e-11	0.00049	0	0.474286	2.0092
ANXA4_MOUSE	P97429 Annexin A4	R.KVLLVLCGGDD.-	1342.68	671.846	0.000122	0.090847	2	1.42e-13	2.56e-06	0	0	1.0036
ANXA5_MOUSE	P48036 Annexin A5	K.LIVAM*MKPSR.L	1247.68	624.336	-0.0117	-9.38488	2	2.79e-12	5e-05	0	0	1.42911
ARFG3_MOUSE	Q9D8S3 ADP-ribosylation factor GTPase-activating protein 3	R.EKIKTLATQATR.R	1488.84	744.913	-0.020114	-13.5193	2	1.97e-12	3.56e-05	8	1.17881
ARGL1_MOUSE	Q3UL36 Arginine and glutamate-rich protein 1	R.RVEELVAKR.V	1185.69	593.347	-0.000244	-0.205732	2	3.34e-11	0.000597	0	0.00780722	1.21584
ARHG2_MOUSE	Q60875 Rho guanine nucleotide exchange factor 2	K.QKQQKAALLR.N	1312.77	656.889	0.001219	0.929155	2	4.82e-12	8.64e-05	0	1.31901	1.59999
AROS_MOUSE	Q8C6B9 Active regulator of SIRT1	R.AVPGQVQASGTPAKR.T	1552.84	776.912	-0.020481	-13.1981	2	2.67e-15	4.84e-08	0		9.07091
ARPC2_MOUSE	Q9CVB6 Actin-related protein 2/3 complex subunit 2	K.VFMQEFKEGR.R	1356.65	678.83	-0.002072	-1.52851	2	8.76e-14	1.57e-06	0	1.10483	0
ARPC4_MOUSE	P59999 Actin-related protein 2/3 complex subunit 4	R.HNKPEVEVR.S	1193.62	597.309	-0.008896	-7.45934	2	3.33e-12	5.94e-05	0	0.244345	1.14024
ARPC5_MOUSE	Q9CPW4 Actin-related protein 2/3 complex subunit 5	-.SKNTVSSAR.F	1033.53	516.785	0.03734	36.1635	2	1.54e-11	0.000274	0	1.70938	1.36841
ASUN_MOUSE	Q8QZV7 Protein asunder homolog	R.KHQEFAGR.L	1058.53	529.764	-0.009991	-9.4473	2	4.57e-11	0.000811	0	1.21569	5.31723
AT5F1_MOUSE	Q9CQQ7 ATP synthase subunit b, mitochondrial	K.KAQAQPIM*.-	988.504	494.756	-0.001157	-1.17196	2	1.2e-10	0.00213315	0	0.424147	1.23413
ATIF1_MOUSE	O35143 ATPase inhibitor, mitochondrial	R.EAGGAFGKR.E	978.491	489.749	-0.002071	-2.11863	2	1.12e-11	0.0002	0	1.12856	0
ATIF1_MOUSE	O35143 ATPase inhibitor, mitochondrial	E.AGGAFGKREKAEEDR.Y	1749.85	875.432	0.004755	2.71909	2	5.68e-11	0.00102997	0	2.49537
ATIF1_MOUSE	O35143 ATPase inhibitor, mitochondrial	R.EAGGAFGKREKA.E	1349.68	675.338	-0.011457	-8.49538	2	1.59e-12	2.87e-05	0	0.085451	2.79125
ATIF1_MOUSE	O35143 ATPase inhibitor, mitochondrial	R.HKKKIQQLKNNH.-	1730.96	865.973	-0.019143	-11.0655	2	3.92e-16	7.07e-09	0	0	1.47596
ATOX1_MOUSE	O08997 Copper transport protein ATOX1	K.TGKAVSYLGPK.-	1249.68	625.342	-0.002072	-1.65925	2	1.67e-11	0.0003	0	1.16774	1.09128
ATP5L_MOUSE	Q9CPQ8 ATP synthase subunit g, mitochondrial	V.AAAVTYSKPR.L	1149.62	575.306	-0.01316	-11.4578	2	1.96e-12	3.51e-05	0		1.09986
ATPA_MOUSE	Q03265 ATP synthase subunit alpha, mitochondrial	G.RVVDALGNAIDGKGPIGSKTR.R	2253.23	751.741	-0.023955	-10.636	3	1.86e-16	3.4e-09	0	1.51792
ATPG_MOUSE	Q91VR2 ATP synthase subunit gamma, mitochondrial	T.AAGKEVM*IVGVGEKIKGILYR.T	2419.35	807.112	-0.024871	-10.2844	3	6.38e-20	1.17e-12	0	0	1.03614
BCLF1_MOUSE	Q8K019 Bcl-2-associated transcription factor 1	K.LKETAYIVER.P	1307.71	654.354	-0.012798	-9.79383	2	2.5e-12	4.48e-05	0	1.09873	0
BRD2_MOUSE	Q7JJ13 Bromodomain-containing protein 2	R.GRIGIDEDDKGPR.A	1513.75	757.381	0.001341	0.886459	2	1.32e-14	2.38e-07	0	7.16517	13.5268
BRX1_MOUSE	Q9DCA5 Ribosome biogenesis protein BRX1 homolog	R.KLQQKMSR.G	1147.62	574.317	0.000853	0.743921	2	1.16e-10	0.00205738	0	1.41509	1.82987
BTK_MOUSE	P35991 Tyrosine-protein kinase BTK	-.AAVILESIFLKR.S	1444.86	722.927	-0.013897	-9.62467	2	8.81e-14	1.59e-06	0	9.54663	0
BUB3_MOUSE	Q9WVA3 Mitotic checkpoint protein BUB3	R.RESSLKYQTR.C	1353.7	677.354	-0.003291	-2.43292	2	8.72e-13	1.56e-05	0	18.0536	22.2947
C1TM_MOUSE	Q3V3R1 Monofunctional C1-tetrahydrofolate synthase, mitochond	R.FQFLYDVQLPIVEKIR.V	2094.15	1047.57	-0.027317	-13.0509	2	2.9e-18	5.27e-11	0	3.57143	0
CAP1_MOUSE	P40124 Adenylyl cyclase-associated protein 1	K.NPALKAQSGPVR.S	1323.73	662.362	-0.01426	-10.7812	2	1.15e-14	2.08e-07	0	0.0301986	1.28369
CATS_MOUSE	O70370 Cathepsin S	R.QSPKTVTFR.S	1149.62	575.312	-0.000731	-0.636542	2	1.25e-11	0.000224	0	1.54143	1.59523
CCD47_MOUSE	Q9D024 Coiled-coil domain-containing protein 47	R.IM*NEEDPEKQR.R	1490.67	745.83	-0.017676	-11.866	2	9e-12	0.000162	0		6.23741
CDK9_MOUSE	Q99J95 Cyclin-dependent kinase 9	R.DGVLKLADFGLAR.A	1460.8	730.898	-0.014628	-10.0208	2	6.75e-14	1.22e-06	0	0	1.94595
CDYL_MOUSE	Q9WTK2 Chromodomain Y-like protein	R.KNPAPSLANR.K	1153.62	577.314	-0.004509	-3.91172	2	3.07e-12	5.51e-05	0		17.0289
CGBP1_MOUSE	Q8BHG9 CGG triplet repeat-binding protein 1	R.KAEFEEQNVR.K	1335.65	668.324	-0.004632	-3.47036	2	2.95e-13	5.3e-06	0	0.366885	1.66721
CH60_MOUSE	P63038 60 kDa heat shock protein, mitochondrial	A.VKAPGFGDNR.K	1146.58	573.788	-0.01377	-12.0199	2	2.3e-13	4.13e-06	0	1.12413	0.0325402
CHM2A_MOUSE	Q9DB34 Charged multivesicular body protein 2a	R.RKTPEELLR.Q	1227.7	614.347	-0.011943	-9.73618	2	1.08e-10	0.00193209	0	0	1.07102
CHTOP_MOUSE	Q9CY57 Chromatin target of PRMT1 protein	R.LGKSNIQAR.L	1072.6	536.8	-0.009625	-8.98236	2	5.31e-11	0.000949	8	2.24847
COR1C_MOUSE	Q9WUM4 Coronin-1C	R.GM*GYM*PKR.G	1057.47	529.241	0.002802	2.6525	2	2.86e-11	0.000508	0	1.99485	0.551152
COR1C_MOUSE	Q9WUM4 Coronin-1C	R.GM*GYMPKR.G	1041.48	521.239	-0.007797	-7.49411	2	2.86e-11	0.000508	0	0.0173536	1.72996
CP20A_MOUSE	Q8BKE6 Cytochrome P450 20A1	R.TAKLTPVSAR.L	1129.65	565.329	0.000487	0.431856	2	7.71e-11	0.00138296	6	2.27414	0
CPNE1_MOUSE	Q8C166 Copine-1	K.NNLNPTWKR.F	1228.63	614.816	-0.010115	-8.23966	2	3.46e-12	6.19e-05	0	0	1.04597
CTGE5_MOUSE	Q8R311 Cutaneous T-cell lymphoma-associated antigen 5 homolog	R.KLTVEENYR.L	1237.63	619.315	-0.012309	-9.95373	2	7.76e-12	0.000139	0	1.10484	0
DCPS_MOUSE	Q9DAR7 Scavenger mRNA-decapping enzyme DcpS	-.ADTAPQLKR.K	1084.58	542.791	-0.009869	-9.10812	2	1.72e-11	0.000306	0	0	3.26119
DDX47_MOUSE	Q9CWX9 Probable ATP-dependent RNA helicase DDX47	R.KREDAGDDDDKEGAIGVR.N	2074.96	1037.97	-0.027805	-13.4068	2	1.29e-14	2.35e-07	0	3.0795	0
DHRS9_MOUSE	Q58NB6 Dehydrogenase/reductase SDR family member 9	R.TFDKKGFR.V	1127.58	564.799	0.003353	2.97631	2	1.45e-10	0.0025784	0	1.13377
DUS3L_MOUSE	Q91XI1 tRNA-dihydrouridine synthase 3-like	R.GVAPIKAQYR.T	1188.66	594.832	-0.008774	-7.3878	2	2.59e-11	0.000465	0	0	2.13842
EF2_MOUSE	P58252 Elongation factor 2	K.MVPTSDKGR.F	1076.53	538.764	-0.012184	-11.3286	2	1.53e-11	0.000274	0	0.236546	4.92188
EF2_MOUSE	P58252 Elongation factor 2	C.KAGIIASAR.A	972.575	487.295	0.004083	4.20248	2	1.23e-10	0.002201	0	1.0768	3.11473
EF2_MOUSE	P58252 Elongation factor 2	R.IKPVLM*MNKMDR.A	1620.83	810.908	-0.01841	-11.3653	2	3.09e-16	5.58e-09	0	0.309001	1.02511
EIF3A_MOUSE	P23116 Eukaryotic translation initiation factor 3 subunit A	R.KGPEADSEWR.R	1260.58	630.786	-0.012309	-9.77271	2	2.38e-13	4.26e-06	0	1.1481	0
EIF3A_MOUSE	P23116 Eukaryotic translation initiation factor 3 subunit A	R.GPPEKEWR.R	1084.53	542.766	-0.009991	-9.22099	2	4.8e-11	0.000852	0	0	4.86015
EIF3C_MOUSE	Q8R1B4 Eukaryotic translation initiation factor 3 subunit C	R.SLQERNQEQEKVER.R	1858.92	620.304	-0.021206	-11.4138	3	1.24e-17	2.24e-10	0	2.84588	0
EIF3D_MOUSE	O70194 Eukaryotic translation initiation factor 3 subunit D	R.DM*PYQPFSKGDR.L	1542.68	771.837	-0.01402	-9.09386	2	8.24e-14	1.49e-06	0	3.32965	0
EIF3D_MOUSE	O70194 Eukaryotic translation initiation factor 3 subunit D	R.YHVKDSSR.H	1077.52	539.261	-0.009991	-9.28092	2	4.62e-11	0.000821	0		11.8281
EMAL4_MOUSE	Q3UMY5 Echinoderm microtubule-associated protein-like 4	K.GPKGVYQINR.Q	1217.65	609.331	-0.000853	-0.701172	2	5.56e-12	9.96e-05	0		1.41326
ENOA_MOUSE	P17182 Alpha-enolase	R.IGAEVYHNLK.N	1229.64	615.317	-0.017671	-14.3828	2	7.03e-13	1.26e-05	0	1.03017	0
EPN3_MOUSE	Q91W69 Epsin-3	R.DGKDQGVNVR.E	1172.57	587.288	-0.00932	-7.95537	2	3.67e-11	0.000658	7		1.12364
ESYT2_MOUSE	Q3TZZ7 Extended synaptotagmin-2	K.RPSVSKEGR.K	1101.59	551.296	-0.008895	-8.08192	2	2.2e-11	0.000392	0	0.792782	1.11165
ETFA_MOUSE	Q99LC5 Electron transfer flavoprotein subunit alpha, mitochon	N.VAPVSDIIEIKSPDTFVR.T	2072.12	691.371	-0.022672	-10.9468	3	2.26e-13	4.12e-06	0		1.10073
F10A1_MOUSE	Q99L47 Hsc70-interacting protein	K.LQKPNAAIR.D	1096.64	548.819	-0.009626	-8.78566	2	4.2e-11	0.000749	0	0	1.29662
FA98B_MOUSE	Q80VD1 Protein FAM98B	R.AKAKTDNIAR.I	1216.66	608.83	-0.011577	-9.52365	2	3.52e-12	6.31e-05	0	1.21966	2.05704
FAF2_MOUSE	Q3TDN2 FAS-associated factor 2	R.RKEEEVQQQKLAEER.R	2029.03	677.008	-0.02194	-10.8184	3	1e-14	1.82e-07	0	0	1.64941
FBP1L_MOUSE	Q8K012 Formin-binding protein 1-like	R.KMHLQEGR.K	1084.55	542.772	-0.011575	-10.6827	2	6.05e-11	0.00107482	0	1.06911	0.0850083
FBRL_MOUSE	P35550 rRNA 2'-O-methyltransferase fibrillarin	R.GNQSGKNVM*VEPHR.H	1654.79	827.891	-0.014509	-8.77304	2	1.81e-17	3.29e-10	0	1.07174	0
FMNL_MOUSE	Q9JL26 Formin-like protein 1	K.APTKTILIEANR.A	1411.8	706.907	0.003354	2.37756	2	2.04e-14	3.69e-07	0	1.29727	0
FPPS_MOUSE	Q920E5 Farnesyl pyrophosphate synthase	E.YNALGGKYNR.G	1241.62	621.314	0.000853	0.68765	2	1.36e-13	2.44e-06	0	1.68645	0.161864
FUMH_MOUSE	P97807 Fumarate hydratase, mitochondrial	K.VPTDKYYGAQTVR.S	1583.8	792.393	-0.019019	-12.016	2	3.34e-17	6.03e-10	0	1.6322
G3P_MOUSE	P16858 Glyceraldehyde-3-phosphate dehydrogenase	V.KVGVNGFGR.I	1019.55	510.277	-0.009076	-8.911	2	9e-12	0.000161	8	1.1786
G6PI_MOUSE	P06745 Glucose-6-phosphate isomerase	R.ANSANLKLR.E	1072.6	536.316	0.024793	23.1361	2	3.42e-11	0.000611	0	7.41628	3.23553
GANAB_MOUSE	Q8BHN3 Neutral alpha-glucosidase AB	R.NHGLYVKTR.D	1173.63	586.795	-0.043202	-36.842	2	5.69e-12	0.000102	0	1.61953	0
GBG12_MOUSE	Q9DAS9 Guanine nucleotide-binding protein G(I)/G(S)/G(O) subu	-.SSKTASTNSIAQAR.R	1506.76	753.874	-0.019261	-12.7918	2	3.51e-16	6.37e-09	0	1.04318	0
GELS_MOUSE	P13020 Gelsolin	R.VVQGKEPAHLM*.S	1310.67	655.837	-0.003778	-2.88499	2	1.59e-14	2.87e-07	0	2.2792	0
GLU2B_MOUSE	O08795 Glucosidase 2 subunit beta	R.AAKEEAERPEKEAKDQHR.K	2294.12	765.369	-0.02871	-12.52	3	5.83e-22	1.06e-14	0	7.18053	1.3678
GLU2B_MOUSE	O08795 Glucosidase 2 subunit beta	R.SLKEMEESIR.S	1307.64	654.317	-0.015601	-11.9398	2	3.48e-12	6.24e-05	0	0	1.23459
GPTC4_MOUSE	Q3TFK5 G patch domain-containing protein 4	-.MSVTPEVKSR.G	1219.63	610.316	-0.002925	-2.40013	2	2.76e-11	0.000496	0	4.35207	1.48311
GRAP1_MOUSE	Q8VD04 GRIP1-associated protein 1	R.NKIEELQQR.K	1243.66	622.324	-0.015722	-12.6517	2	6.18e-11	0.0011038	0	1.53604	3.88066
GRN_MOUSE	P28798 Granulins	K.KFPAQKTNR.A	1218.66	609.828	-0.010481	-8.60731	2	7.99e-12	0.000143	0	0.545711	1.51486
GRP75_MOUSE	P38647 Stress-70 protein, mitochondrial	P.KVQQTVQDLFGR.A	1504.8	752.898	-0.015116	-10.0522	2	1.15e-15	2.08e-08	0	1.08329	0
GRP75_MOUSE	P38647 Stress-70 protein, mitochondrial	R.HIVKEFKR.E	1185.67	593.349	0.017061	14.4014	2	1.04e-10	0.00185248	0	1.31557	1.20536
GRP75_MOUSE	P38647 Stress-70 protein, mitochondrial	T.NPNNTFYATKR.L	1411.69	706.339	-0.017675	-12.5294	2	4.18e-15	7.52e-08	0	0	3.32937
GRP75_MOUSE	P38647 Stress-70 protein, mitochondrial	R.QAVTNPNNTFYATKR.L	1810.9	905.949	-0.009389	-5.18758	2	4.77e-20	8.65e-13	0	1.07958	0.10296
GUAA_MOUSE	Q3THK7 GMP synthase [glutamine-hydrolyzing]	K.DFHKDEVR.I	1130.53	566.265	-0.011391	-10.0849	2	8.49e-11	0.00150685	0	1.75347	0
H12_MOUSE	P15864 Histone H1.2	K.AAKKPAGVR.R	1026.6	513.806	-0.001584	-1.54427	2	1.52e-11	0.000272	0	3.31323	4.37183
H12_MOUSE	P15864 Histone H1.2	-.SEAAPAAPAAAPPAEK.A	1533.76	767.385	-0.000122	-0.0795365	2	1.16e-16	2.1e-09	0	0	1.62496
H12_MOUSE	P15864 Histone H1.2	K.KAAKKPAGVR.R	1197.71	599.354	-0.014258	-11.9145	2	8.59e-13	1.54e-05	0	1.18805	0
H14_MOUSE	P43274 Histone H1.4	A.AGYDVEKNNSR.I	1338.62	669.806	-0.016333	-12.2104	2	8.79e-15	1.58e-07	0	0	4.63134
H2AZ_MOUSE	P0C0S6 Histone H2A.Z	-.AGGKAGKDSGKAKTKAVSR.S	2074.12	1037.04	-0.032502	-15.678	2	9.91e-20	1.81e-12	0	38.7284	38.2149
H2B1H_MOUSE	Q64478 Histone H2B type 1-H	-.PEPAKSAPAPKKGSK.K	1706.92	854.466	0.005916	3.46767	2	4.09e-13	7.42e-06	0	13.1284	12.323
H2B2B_MOUSE	Q64525 Histone H2B type 2-B	-.PDPAKSAPAPKKGSK.K	1693.9	846.954	0.001278	0.754987	2	3.46e-13	6.27e-06	0	4.39873	4.39273
H2B2B_MOUSE	Q64525 Histone H2B type 2-B	-.PDPAKSAPAPKKGSKK.A	1864.01	933.011	0.002624	1.40836	2	3.84e-12	6.98e-05	0	6.35218	9.93166
H32_MOUSE	P84228 Histone H3.2	L.TKQTARKSTGGKAPR.K	1755.96	586.332	0.023826	13.5764	3	3.23e-11	0.000586	7		40.0683
H32_MOUSE	P84228 Histone H3.2	R.KSAPATGGVK.K	1044.57	522.784	-0.00865	-8.2892	2	1.13e-12	2.03e-05	0	11.2621	11.178
H33_MOUSE	P84244 Histone H3.3	R.KQLATKAAR.K	1114.65	557.824	-0.009992	-8.97208	2	2.24e-11	0.000401	0	19.9687	21.8123
H33_MOUSE	P84244 Histone H3.3	R.KSTGGKAPR.K	1028.56	515.277	-0.014922	-14.5222	2	1.49e-11	0.000265	0	51.0343	60.6139
H33_MOUSE	P84244 Histone H3.3	T.ARKSTGGKAPR.K	1254.69	627.824	-0.052406	-41.8016	2	1.63e-12	2.94e-05	0	13.0324	11.2525
H33_MOUSE	P84244 Histone H3.3	P.RKQLATKAAR.K	1270.75	635.874	-0.010603	-8.35074	2	1.26e-12	2.27e-05	0	32.9832	34.813
H33_MOUSE	P84244 Histone H3.3	A.RKSTGGKAPR.K	1185.66	593.816	-0.040761	-34.4076	2	3.48e-11	0.000625	0	23.9248	21.7809
H4_MOUSE	P62806 Histone H4	K.GLGKGGAKR.H	971.555	486.272	-0.019125	-19.7057	2	3.28e-11	0.000585	0	56.259	59.4512
H4_MOUSE	P62806 Histone H4	G.GKGLGKGGAKR.H	1197.68	599.336	-0.015233	-12.7296	2	2.59e-12	4.66e-05	0	52.7585	54.0303
H4_MOUSE	P62806 Histone H4	R.GKGGKGLGKGGAKR.H	1483.83	742.397	-0.047177	-31.8157	2	5.82e-17	1.05e-09	0	50.0696	48.5887
H4_MOUSE	P62806 Histone H4	K.GGKGLGKGGAKR.H	1256.71	628.846	-0.022791	-18.1497	2	9.8e-15	1.77e-07	0	34.0651	32.746
HAP28_MOUSE	Q3UHX2 28 kDa heat- and acid-stable phosphoprotein	K.M*HLAGKTEQAKADLAR.L	1884.96	942.974	-0.019388	-10.2914	2	7.86e-18	1.43e-10	0	1.52474	0
HDGR3_MOUSE	Q9JMG7 Hepatoma-derived growth factor-related protein 3	K.M*KGYPHWPAR.I	1344.64	672.818	-0.015845	-11.7929	2	3.96e-13	7.1e-06	0	0.934205	1.19054
HMGA2_MOUSE	P52927 High mobility group protein HMGI-C	R.GEGAGQPSTSAQGQPAAPVPQKR.G	2305.14	769.051	-0.006583	-2.8571	3	9.59e-23	1.75e-15	0	0	2.48494
HMGB2_MOUSE	P30681 High mobility group protein B2	-.GKGDPNKPR.G	1097.57	549.282	-0.012672	-11.5561	2	7.42e-12	0.000132	0	1.24024	1.62757
HMGCL_MOUSE	P38060 Hydroxymethylglutaryl-CoA lyase, mitochondrial	K.QVKIVEVGPR.D	1210.71	605.852	-0.010237	-8.46231	2	3.51e-12	6.3e-05	0	0	1.13182
HNRL1_MOUSE	Q8VDM6 Heterogeneous nuclear ribonucleoprotein U-like protei	R.KAIVICPTDEDLKDR.T	1969.99	985.49	-0.017438	-8.85646	2	7.47e-16	1.36e-08	0	0	3.28139
HNRPL_MOUSE	Q8R081 Heterogeneous nuclear ribonucleoprotein L	M.VKMAAAGGGGGGGR.Y	1231.61	616.303	-0.013528	-10.9927	2	1.41e-13	2.55e-06	0	0	1.00373
HP1B3_MOUSE	Q3TEA8 Heterochromatin protein 1-binding protein 3	R.KKGSALDPEPQVKLEDVLPLAFTR.L	2823.53	941.838	-0.034021	-12.0535	3	1.28e-27	2.34e-20	0	0	1.82276
HS71L_MOUSE	P16627 Heat shock 70 kDa protein 1-like	A.M*NPQNTVFDAKR.L	1521.72	761.86	-0.010543	-6.93294	2	8.24e-13	1.49e-05	0	1.43877	0.0416113
HSC20_MOUSE	Q8K3A0 Iron-sulfur cluster co-chaperone protein HscB, mitocho	R.VDVTKLQHR.Y	1181.65	591.333	0.002437	2.06433	2	5.44e-12	9.71e-05	0	2.56753	1.39045
HSP72_MOUSE	P17156 Heat shock-related 70 kDa protein 2	K.ITITNDKGR.L	1103.6	552.297	-0.010357	-9.39338	2	2.66e-11	0.000474	0	3.66963	1.897
HSP74_MOUSE	Q61316 Heat shock 70 kDa protein 4	K.NTVQGFKR.F	1035.55	518.274	-0.009381	-9.06791	2	1e-10	0.00178104	0	3.63411
HSP7C_MOUSE	P63017 Heat shock cognate 71 kDa protein	M.NPTNTVFDAKR.L	1348.68	674.842	-0.000975	-0.723548	2	1.01e-13	1.82e-06	0	1.70008	0
HXK2_MOUSE	O08528 Hexokinase-2	R.TVFDVAVDELSLNPGKQR.F	2074.07	1037.53	-0.023415	-11.2947	2	1.7e-14	3.09e-07	0		7.13896
HYOU1_MOUSE	Q9JKR6 Hypoxia up-regulated protein 1	G.KQADNPHVALYR.S	1497.77	749.387	-0.005851	-3.90943	2	4.83e-16	8.72e-09	0	0.614679	2.51337
IF2P_MOUSE	Q05D44 Eukaryotic translation initiation factor 5B	R.RLEHGKNVNTEKLR.A	1822.99	608.328	-0.018097	-9.93282	3	3.05e-16	5.53e-09	0	1.06798	0
IF4A1_MOUSE	P60843 Eukaryotic initiation factor 4A-I	K.GVAINMVTEEDKR.T	1547.76	774.377	-0.018165	-11.7438	2	2.56e-15	4.62e-08	0	0	2.05477
IF4B_MOUSE	Q8BGD9 Eukaryotic translation initiation factor 4B	R.QLDEPKLDR.R	1199.62	600.308	-0.010359	-8.64214	2	8.01e-11	0.00143052	0	0	1.09615
IFI3_MOUSE	O35368 Interferon-activable protein 203	R.RGTVPKEPSR.E	1212.66	606.829	-0.009993	-8.24752	2	9.01e-13	1.62e-05	0	1.00866
IMA4_MOUSE	O35343 Importin subunit alpha-4	R.KNKRDEHLLKR.R	1608.9	536.966	-0.017545	-10.9119	3	2e-13	3.59e-06	0	1.73604	1.06284
IPO5_MOUSE	Q8BKC5 Importin-5	R.KQAEETYENIPGR.S	1620.78	810.884	-0.018166	-11.2151	2	1.1e-16	1.98e-09	0	0.0099181	1.56456
ITAM_MOUSE	P05555 Integrin alpha-M	R.SVFACQEQVLKNKDAGEVR.V	2374.16	1188.09	0.004942	2.08236	2	1.41e-20	2.58e-13	0	0	1.9416
ITAM_MOUSE	P05555 Integrin alpha-M	R.SHVSPIKQLNGR.T	1421.78	711.385	-0.014628	-10.2956	2	2.35e-14	4.23e-07	0		2.88492
K1109_MOUSE	A2AAE1 Uncharacterized protein KIAA1109	P.KKDDDKTR.E	1175.58	587.798	0.010417	8.86877	2	1.85e-10	0.00328143	0	0	1.07942
KAP3_MOUSE	P31324 cAMP-dependent protein kinase type II-beta regulatory	R.IIHPKTDDQR.N	1308.68	654.837	-0.015235	-11.6507	2	7.84e-13	1.41e-05	0	2.60635	0.9638
LAP2B_MOUSE	Q61029 Lamina-associated polypeptide 2, isoforms beta/delta/e	R.AKTPVTLKQR.R	1270.75	635.872	-0.011456	-9.02266	2	1.04e-12	1.87e-05	0	1.37266	1.37264
LAP2B_MOUSE	Q61029 Lamina-associated polypeptide 2, isoforms beta/delta/e	R.RPIKGAAGR.P	1011.6	506.298	-0.00999	-9.88516	2	3.32e-11	0.000593	0	0	7.13478
LAR4B_MOUSE	Q6A0A2 La-related protein 4B	K.STPGVPKDQR.R	1170.6	585.806	0.002072	1.77123	2	1.04e-12	1.86e-05	0	7.47459	2.40625
LARP1_MOUSE	Q6ZQ58 La-related protein 1	R.TLDAKMPR.K	1017.53	509.265	-0.009442	-9.28825	2	1.12e-10	0.00198432	0	1.82844
LGMN_MOUSE	O89017 Legumain	M.QFQGM*KHR.A	1133.54	567.272	-0.00792	-6.99357	2	3.14e-11	0.000558	0	3.22319
LIPB2_MOUSE	O35711 Liprin-beta-2	N.KFNPNCLHR.R	1339.65	670.33	0.002072	1.54789	2	6.01e-11	0.00107286	0	0	1.02478
LMAN1_MOUSE	Q9D0F3 Protein ERGIC-53	R.IAPSLKSQR.G	1085.62	543.31	-0.010113	-9.32408	2	1.19e-10	0.00211735	0	1.48881	0
LMNB1_MOUSE	P14733 Lamin-B1	R.QIEYEYKLAQALH.E	1691.86	846.927	-0.013714	-8.111	2	1.09e-15	1.96e-08	0	5.74786	0
LRC47_MOUSE	Q505F5 Leucine-rich repeat-containing protein 47	R.VSPEVKDVR.P	1114.6	557.809	0.007311	6.56522	2	1.3e-11	0.000233	0	4.5064	7.30511
LRP1_MOUSE	Q91ZX7 Prolow-density lipoprotein receptor-related protein 1	R.YVVISQGLDKPR.A	1460.8	730.896	-0.017188	-11.7744	2	5.47e-15	9.88e-08	0	0	1.27813
LRP1_MOUSE	Q91ZX7 Prolow-density lipoprotein receptor-related protein 1	R.GAKGFQHQR.M	1114.57	557.788	0.001462	1.31308	2	6.47e-11	0.00115478	0	3.29095	4.06433
LRP1_MOUSE	Q91ZX7 Prolow-density lipoprotein receptor-related protein 1	R.VDKGGALHIYHQR.R	1579.83	527.275	-0.015169	-9.60764	3	9.35e-17	1.69e-09	0	0.911577	3.87298
LYAR_MOUSE	Q08288 Cell growth-regulating nucleolar protein	R.NPTFKVLKDR.V	1346.74	673.869	-0.012676	-9.41963	2	1.16e-12	2.08e-05	0	1.03272	2.03397
MACF1_MOUSE	Q9QXZ0 Microtubule-actin cross-linking factor 1	R.TGTVQVLKR.S	1087.64	544.318	-0.010966	-10.0917	2	1.54e-11	0.000276	0	0	1.22008
MAP1S_MOUSE	Q8C052 Microtubule-associated protein 1S	R.SGPGVVNTKPR.V	1197.65	599.323	-0.012308	-10.2858	2	3.34e-14	6.01e-07	0		9.52864
MAP4_MOUSE	P27546 Microtubule-associated protein 4	R.MTAKSASADLSR.S	1323.65	662.323	-0.011457	-8.66233	2	1.05e-14	1.9e-07	0		1.36396
MARE1_MOUSE	Q61166 Microtubule-associated protein RP/EB family member 1	R.TTAAPKAGPGM*VR.K	1358.7	679.854	-0.00195	-1.43643	2	4.63e-12	8.38e-05	0	4.99244	7.45871
MARK3_MOUSE	Q03141 MAP/microtubule affinity-regulating kinase 3	G.NAGNPNKADIPER.K	1481.73	741.36	-0.013653	-9.22072	2	1.69e-14	3.06e-07	0	13.5706	0
MDC1_MOUSE	Q5PSV9 Mediator of DNA damage checkpoint protein 1	R.DFPLYLGKNVVGR.S	1563.84	782.419	-0.01402	-8.97087	2	2.36e-16	4.27e-09	0	0	2.22174
MK03_MOUSE	Q63844 Mitogen-activated protein kinase 3	R.M*LTFNPNKR.I	1222.62	611.807	-0.010603	-8.67923	2	9.36e-12	0.000167	0	1.931
MOES_MOUSE	P26041 Moesin	R.ADAMAKDRSE.E	1179.52	590.259	-0.012917	-10.9607	2	3.33e-13	5.97e-06	0	2.35962	2.85018
MP2K3_MOUSE	O09110 Dual specificity mitogen-activated protein kinase kina	R.HAQSGTIMAVKR.I	1384.73	692.845	-0.045466	-32.8578	2	4.21e-11	0.000759	0		1.05488
MSH6_MOUSE	P54276 DNA mismatch repair protein Msh6	R.KMAHVSKFDR.V	1347.68	674.347	0.001706	1.26714	2	6.9e-14	1.24e-06	0	1.40159	1.11742
MTAP_MOUSE	Q9CQ65 S-methyl-5'-thioadenosine phosphorylase	R.EVLIETAKKLGLR.C	1598.95	799.97	-0.015605	-9.7659	2	5.65e-15	1.02e-07	0	5.17008	0
MTSS1_MOUSE	Q8R1S4 Metastasis suppressor protein 1	K.AGKLQSQLR.T	1086.62	543.808	-0.009138	-8.41767	2	1.53e-10	0.00272901	6		1.24216
MVP_MOUSE	Q9EQK5 Major vault protein	R.GQKGTAKVLQPSAAR.N	1640.91	820.949	-0.017557	-10.7059	2	1.98e-17	3.6e-10	0	1.70423	3.74299
MYH9_MOUSE	Q8VDD5 Myosin-9	R.IGQSKVFFR.A	1167.64	584.326	0.000122	0.104454	2	1.23e-11	0.000219	0	1.15152	0
MYH9_MOUSE	Q8VDD5 Myosin-9	R.REEKQRQEL.E	1301.67	651.333	-0.01487	-11.4323	2	2.07e-11	0.00037	0	0	3.72761
MYH9_MOUSE	Q8VDD5 Myosin-9	R.KLQRELEDATETADAM*NR.E	2193.04	731.686	0.006583	3.00303	3	7.28e-14	1.33e-06	0	0	4.46863
MYO1E_MOUSE	E9Q634 Unconventional myosin-Ie	R.NFIGDYIGMEERPELQQFVGKR.E	2712.34	904.774	-0.029447	-10.8608	3	2.44e-15	4.47e-08	0		2.56942
MYOF_MOUSE	Q69ZN7 Myoferlin	K.QKTDVHYR.S	1132.57	566.29	0.008832	7.8054	2	4.22e-11	0.000749	0		1.22018
NCEH1_MOUSE	Q8BLF1 Neutral cholesterol ester hydrolase 1	K.NYKPIMQTTGNAR.I	1579.78	790.387	-0.015727	-9.96152	2	2.61e-14	4.71e-07	0	1.05823
NDUA7_MOUSE	Q9Z1P6 NADH dehydrogenase [ubiquinone] 1 alpha subcomplex sub	K.AVTPAPPMKR.W	1153.63	577.313	-0.012673	-10.995	2	2.08e-11	0.000373	0	4.14967	3.32229
NDUA7_MOUSE	Q9Z1P6 NADH dehydrogenase [ubiquinone] 1 alpha subcomplex sub	K.KAVTPAPPMKR.W	1324.74	662.868	-0.01292	-9.76011	2	7.13e-12	0.000128	0	2.24809	0.31571
NEK9_MOUSE	Q8K1R7 Serine/threonine-protein kinase Nek9	K.KLEGGQQVGMHSR.G	1512.75	756.87	-0.019018	-12.5799	2	5.76e-17	1.04e-09	0	2.03904	1.58505
NH2L1_MOUSE	Q9D0T1 NHP2-like protein 1	Q.QSCNYKQLR.K	1350.64	675.825	0.002682	1.98687	2	8.45e-12	0.000151	0		4.74218
NONO_MOUSE	Q99K48 Non-POU domain-containing octamer-binding protein	-.M*QSNKAFNLEKQNHTPR.K	2187.05	729.683	-0.020297	-9.28464	3	2.17e-22	3.94e-15	0	0	1.58462
NONO_MOUSE	Q99K48 Non-POU domain-containing octamer-binding protein	R.M*EELHNQEVQKR.K	1642.78	821.884	-0.016581	-10.0996	2	1.17e-15	2.11e-08	0	0.857542	1.11247
NONO_MOUSE	Q99K48 Non-POU domain-containing octamer-binding protein	R.PAPGAEFAPNKR.R	1340.69	670.845	-0.004997	-3.73027	2	1.55e-15	2.8e-08	0	1.63079	0
NONO_MOUSE	Q99K48 Non-POU domain-containing octamer-binding protein	K.NQQFHKER.E	1172.57	586.785	-0.009383	-8.00918	2	4.01e-11	0.000712	0	10.4199	25.1288
NPM_MOUSE	Q61937 Nucleophosmin	R.DTPAKNAQKSNQNGKDLKPSTPR.S	2710.37	904.446	-0.046394	-17.1236	3	2.83e-19	5.17e-12	0	0.130676	1.46465
NPS3B_MOUSE	Q9CQE1 Protein NipSnap homolog 3B	R.KALAKDKEWQER.F	1673.87	837.428	-0.019874	-11.88	2	9.98e-16	1.8e-08	0	0	1.38391
NSUN2_MOUSE	Q1HFZ0 tRNA (cytosine(34)-C(5))-methyltransferase	R.TFVPKNER.L	1076.56	538.781	-0.0106	-9.85559	2	5.93e-11	0.00105307	0	0	2.09216
NUCL_MOUSE	P09405 Nucleolin	S.LYYTGEKGQR.Q	1300.64	650.819	-0.014991	-11.5351	2	3.22e-12	5.77e-05	0	1.68867	0.632047
NUP85_MOUSE	Q8R480 Nuclear pore complex protein Nup85	R.KDVDVYSQILR.K	1421.75	711.375	-0.012068	-8.49401	2	6.31e-14	1.13e-06	0	1.15964	0
ODPA_MOUSE	P35486 Pyruvate dehydrogenase E1 component subunit alpha, som	R.EATKFAAAYCR.S	1441.67	721.337	-0.00256	-1.77689	2	6.52e-15	1.17e-07	0	0	1.18401
OST48_MOUSE	O54734 Dolichyl-diphosphooligosaccharide--protein glycosyltra	K.APTIVGKSSLNPILFR.G	1799.03	900.009	-0.023045	-12.8171	2	8.67e-16	1.58e-08	0	0	2.90826
PAGR1_MOUSE	Q99L02 PAXIP1-associated glutamate-rich protein 1	R.LDKVLSDMKR.H	1333.71	667.355	-0.012067	-9.05429	2	2.07e-12	3.71e-05	0	1.47081
PARP1_MOUSE	P11103 Poly [ADP-ribose] polymerase 1	K.QLPAIKNEGKR.K	1382.77	691.888	-0.00646	-4.67539	2	4.7e-12	8.45e-05	0	0	1.53744
PDIA4_MOUSE	P08003 Protein disulfide-isomerase A4	K.NPIKFEGGNR.D	1217.62	609.312	-0.003656	-3.00511	2	9.84e-13	1.76e-05	0	3.81526	1.55085
PDIP3_MOUSE	Q8BG81 Polymerase delta-interacting protein 3	R.QKIGLSDAR.L	1073.59	537.291	-0.011575	-10.7917	2	1.45e-10	0.00258477	0	2.83907	3.45067
PDPK1_MOUSE	Q9Z2A0 3-phosphoinositide-dependent protein kinase 1	R.EYAIKILEKR.H	1391.79	696.401	0.00451	3.24283	2	9.91e-12	0.000178	0	1.23466
PDXK_MOUSE	Q8K183 Pyridoxal kinase	R.KPDGSTVTQR.I	1174.6	587.804	0.002559	2.18056	2	1.96e-12	3.52e-05	0		1.75272
PEX14_MOUSE	Q9R0A0 Peroxisomal membrane protein PEX14	R.GGDGQINEQVEKLR.R	1628.81	814.914	0.004023	2.47163	2	9.28e-12	0.000168	0	1.47504	0
PFD6_MOUSE	Q03958 Prefoldin subunit 6	K.LLGPVLVKQELGEAR.A	1707.99	854.492	-0.015972	-9.35706	2	2.75e-17	4.99e-10	0	1.58373	0
PHF8_MOUSE	Q80TJ7 Histone lysine demethylase PHF8	R.VTPTLPKQDR.P	1240.68	620.838	-0.012918	-10.4208	2	1.36e-12	2.43e-05	0	9.27995
PI42A_MOUSE	O70172 Phosphatidylinositol-5-phosphate 4-kinase type-2 alpha	R.FHTSYDKR.Y	1139.54	570.268	-0.011698	-10.2747	2	2.81e-11	0.000498	0		1.63603
PLEC_MOUSE	Q9QXS1 Plectin	R.LQHEATAATQKR.Q	1439.75	720.371	-0.017554	-12.2006	2	2.27e-15	4.1e-08	0	0	3.32882
PLEC_MOUSE	Q9QXS1 Plectin	R.QQQEKLLAEENQR.L	1699.85	850.421	-0.019142	-11.2678	2	7.19e-16	1.3e-08	0	0	1.1415
PLMN_MOUSE	P20918 Plasminogen	R.PNKPGVYVR.V	1115.61	558.305	-0.010601	-9.51095	2	2.86e-12	5.11e-05	0	1.11504	0
PLOD1_MOUSE	Q9R0E2 Procollagen-lysine,2-oxoglutarate 5-dioxygenase 1	T.VATKETEGFR.R	1223.62	612.307	-0.011821	-9.66893	2	4.63e-13	8.3e-06	0	1.0842
POLK_MOUSE	Q9QUG2 DNA polymerase kappa	R.SAVMDFIKDLPIR.K	1590.85	795.932	0.007803	4.9078	2	4.75e-14	8.59e-07	0	0	3.29433
PPA5_MOUSE	Q05117 Tartrate-resistant acid phosphatase type 5	R.EMANAKEIAR.T	1218.61	609.801	-0.012065	-9.90884	2	6.23e-13	1.12e-05	0	0	1.15677
PPIF_MOUSE	Q99KR7 Peptidyl-prolyl cis-trans isomerase F, mitochondrial	V.PKTAENFR.A	1048.53	524.766	-0.009625	-9.18835	2	7.44e-11	0.00132102	0	0.381815	1.07554
PPIH_MOUSE	Q9D868 Peptidyl-prolyl cis-trans isomerase H	D.VVPKTAENFR.A	1246.67	624.321	-0.038936	-31.2575	2	1.49e-12	2.66e-05	0	2.93249	7.93379
PR40A_MOUSE	Q9R1C7 Pre-mRNA-processing factor 40 homolog A	R.IFKDFMHVL.E	1235.64	618.319	-0.010481	-8.48911	2	3.27e-12	5.83e-05	0	1.14989	0
PREP_MOUSE	Q8K411 Presequence protease, mitochondrial	R.EDKNNLFSVQFR.T	1582.78	791.883	-0.02036	-12.8715	2	1.3e-13	2.34e-06	0	1.23172
PRPS1_MOUSE	Q9D7G0 Ribose-phosphate pyrophosphokinase 1	R.NCTIVSPDAGGAKR.V	1599.77	800.382	-0.014386	-8.9983	2	7.85e-14	1.42e-06	0	2.48716	0
PRS10_MOUSE	P62334 26S protease regulatory subunit 10B	R.DKALQDYR.K	1094.54	547.769	-0.008773	-8.02253	2	9.76e-11	0.00173236	0	0.931513	1.76841
PRS6A_MOUSE	O88685 26S protease regulatory subunit 6A	K.RFDSEKAGDREVQR.T	1778.87	593.624	-0.01371	-7.71128	3	3.04e-15	5.51e-08	0	1.14626	0
PSA1_MOUSE	Q9R1P4 Proteasome subunit alpha type-1	R.KAQPSQAAEEPAEKADEPM*EH.-	2438.08	813.361	-0.008595	-3.5269	3	1.82e-21	3.33e-14	0	4.25997	0.1749
PSA3_MOUSE	O70435 Proteasome subunit alpha type-3	R.HEIVPKDIRE.E	1321.7	661.347	-0.016454	-12.4589	2	5.34e-11	0.000958	0		4.77049
PSA3_MOUSE	O70435 Proteasome subunit alpha type-3	S.KLYEEGSNKR.L	1352.68	676.845	0.001828	1.35264	2	3.76e-12	6.75e-05	0		1.14518
PSA7_MOUSE	Q9Z2U0 Proteasome subunit alpha type-7	K.KGSTAVGVR.G	960.538	480.773	-0.000244	-0.253904	2	1.6e-11	0.000286	0	0.948433	1.33012
PSIP1_MOUSE	Q99JF8 PC4 and SFRS1-interacting protein	R.NM*LKGQHEKEAGDR.K	1757.82	879.406	-0.019875	-11.3129	2	1.29e-17	2.33e-10	0	0	1.55366
PUF60_MOUSE	Q3UEB3 Poly(U)-binding-splicing factor PUF60	R.KQESTVMVLR.N	1276.68	638.841	-0.010847	-8.50303	2	5.57e-13	9.99e-06	0		1.34683
QOR_MOUSE	P47199 Quinone oxidoreductase	-.ATGQKLM*R.A	1005.52	503.26	-0.010903	-10.8544	2	1.15e-10	0.0020388	0	1.66405
RAB5B_MOUSE	P61021 Ras-related protein Rab-5B	K.KLPKSEPQNLGGAAGR.S	1751.94	876.469	-0.008901	-5.08351	2	5.97e-18	1.08e-10	0	3.12849	3.71449
RAB5C_MOUSE	P35278 Ras-related protein Rab-5C	G.ESAVGKSSLVLR.F	1331.74	666.845	-0.065633	-49.3211	2	4.68e-14	8.45e-07	0	0	1.80244
RADI_MOUSE	P26043 Radixin	G.RDKYKTLR.Q	1208.67	604.835	-0.012674	-10.4948	2	1.35e-10	0.00240104	0	5.33801
RANG_MOUSE	P34022 Ran-specific GTPase-activating protein	K.HKEKGTIR.L	1097.61	549.308	0.002924	2.66671	2	1.62e-10	0.00287195	0	10.5135	14.1901
RB11A_MOUSE	P62492 Ras-related protein Rab-11A	R.IVSQKQMSDR.R	1277.64	639.324	-0.004144	-3.24591	2	5.88e-13	1.05e-05	0	0	2.11552
REQU_MOUSE	Q61103 Zinc finger protein ubi-d4	R.KKLDASILEDR.D	1416.77	708.882	-0.011946	-8.43778	2	5.58e-13	1e-05	0	0.704213	1.14438
RL13_MOUSE	P47963 60S ribosomal protein L13	F.HKDWQQR.V	1083.52	542.259	-0.013525	-12.4937	2	1.1e-10	0.00192459	0		7.73438
RL13A_MOUSE	P19253 60S ribosomal protein L13a	R.GM*LPHKTKR.G	1212.65	606.824	-0.010237	-8.44875	2	8.31e-12	0.000148	0	5.70771	0
RL15_MOUSE	Q9CZM2 60S ribosomal protein L15	R.PVPKGATYGKPVH.H	1479.79	740.393	-0.016701	-11.2936	2	3.66e-17	6.62e-10	0	11.3271	7.65642
RL22_MOUSE	P67984 60S ribosomal protein L22	K.YLKKNNLR.D	1177.67	589.34	0.002925	2.48557	2	1.26e-10	0.00224445	0	1.28398
RL24_MOUSE	Q8BP67 60S ribosomal protein L24	R.TDGKVFQFLNAKCESAFLSKR.N	2686.34	896.106	-0.033288	-12.3961	3	5.56e-21	1.02e-13	0	0	1.90998
RL27A_MOUSE	P14115 60S ribosomal protein L27a	N.AAKNKTGVAPIIDVVR.S	1781.03	891.007	-0.02146	-12.0561	2	9.15e-12	0.000166	8	3.39255
RL29_MOUSE	P47915 60S ribosomal protein L29	R.SYM*AKGQR.L	1042.49	521.746	-0.006335	-6.08305	2	3.71e-11	0.000659	0	0	2.12208
RL29_MOUSE	P47915 60S ribosomal protein L29	K.KMQANNAKAVSAR.A	1517.78	759.881	-0.033949	-22.3826	2	2.9e-17	5.24e-10	0	2.60643	0
RL29_MOUSE	P47915 60S ribosomal protein L29	K.MPKGPKLKR.L	1226.71	613.854	-0.010603	-8.65028	2	1.74e-11	0.000311	0	1.41669	1.83896
RL34_MOUSE	Q9D1R9 60S ribosomal protein L34	S.KTQKHVSR.A	1111.61	556.786	-0.053063	-47.7786	2	6e-11	0.00106432	0	10.1126	0
RL37A_MOUSE	P61514 60S ribosomal protein L37a	K.VGIVGKYGTR.Y	1135.64	568.317	-0.01316	-11.5987	2	6.88e-13	1.23e-05	0	1.05116	0
RL4_MOUSE	Q9D8E6 60S ribosomal protein L4	R.NIPGITLLNVSK.L	1354.79	1354.78	-0.006465	-4.77546	1	5.49e-11	0.00099	0	21.7822
RL4_MOUSE	Q9D8E6 60S ribosomal protein L4	R.RVNTTQKR.Y	1088.61	544.804	-0.00926	-8.51432	2	5.31e-11	0.000942	0	0	2.51454
RL5_MOUSE	P47962 60S ribosomal protein L5	K.M*SLAQKKDR.V	1221.63	611.31	-0.014015	-11.4818	2	2.11e-11	0.000377	0	2.34435
RL6_MOUSE	P47911 60S ribosomal protein L6	R.SQFSLTNGM*YPHK.L	1611.74	806.855	-0.038951	-24.182	2	1.78e-13	3.22e-06	0	0	1.25203
RL7A_MOUSE	P12970 60S ribosomal protein L7a	R.AEKKAAGKGDVPTKR.P	1770.96	590.994	0.003473	1.96224	3	1.12e-17	2.03e-10	0	0.590325	1.81577
RM39_MOUSE	Q9JKF7 39S ribosomal protein L39, mitochondrial	R.KMVTEDEVR.Q	1192.58	596.788	-0.012065	-10.1249	2	3.34e-12	5.96e-05	0	3.75417	1.63887
RN114_MOUSE	Q9ET26 RING finger protein 114	K.ATTKDASLQPR.N	1273.67	637.332	-0.011091	-8.7147	2	7.71e-14	1.39e-06	0	0	1.00236
RN213_MOUSE	E9Q555 E3 ubiquitin-protein ligase RNF213	Q.SHYQVPKR.L	1100.58	550.785	-0.013403	-12.1895	2	3.31e-11	0.000588	8		4.83385
RN213_MOUSE	E9Q555 E3 ubiquitin-protein ligase RNF213	R.KHSQEMILR.L	1227.64	614.319	-0.012187	-9.93531	2	1.02e-11	0.000182	0	2.00226
ROA1_MOUSE	P49312 Heterogeneous nuclear ribonucleoprotein A1	-.SKSESPKEPEQLR.K	1642.82	821.913	-0.002073	-1.26242	2	3.79e-15	6.86e-08	0	3.41987	4.3849
ROA3_MOUSE	Q8BG05 Heterogeneous nuclear ribonucleoprotein A3	G.EEGHDPKEPEQLR.K	1648.76	825.385	-0.005911	-3.58735	2	6.01e-16	1.09e-08	0	0.0199035	1.38744
ROA3_MOUSE	Q8BG05 Heterogeneous nuclear ribonucleoprotein A3	-.M*EVKPPPGR.P	1111.57	556.282	-0.008408	-7.57061	2	1.24e-11	0.000221	0	1.01794	0.865863
ROAA_MOUSE	Q99020 Heterogeneous nuclear ribonucleoprotein A/B	K.VLDQKEHR.L	1110.58	555.288	-0.01042	-9.39116	2	1.17e-10	0.00207316	0	1.22222	0
RRS1_MOUSE	Q9CYH6 Ribosome biogenesis regulatory protein homolog	R.VAKNELNR.L	1029.56	515.279	-0.009625	-9.35751	2	1.75e-10	0.00310256	0		1.19573
RS30_MOUSE	P62862 40S ribosomal protein S30	R.FVNVVPTFGKKK.G	1535.87	768.429	-0.015239	-9.92846	2	2.18e-14	3.93e-07	0	1.00161	0
RS3A_MOUSE	P97351 40S ribosomal protein S3a	K.IASDGLKGR.V	1002.55	501.773	-0.010903	-10.8866	2	1e-10	0.00178786	0	0	1.15212
RSMB_MOUSE	P27048 Small nuclear ribonucleoprotein-associated protein B	R.KIKPKNSKQAER.E	1641.92	821.454	-0.019751	-12.0367	2	3.81e-15	6.87e-08	0	3.91556	0.28804
RSMN_MOUSE	P63163 Small nuclear ribonucleoprotein-associated protein N	-.TVGKSSKMLQHIDYR.M	1891.97	946.491	0.004756	2.51495	2	1.54e-18	2.8e-11	0	1.34663	0
RT06_MOUSE	P58064 28S ribosomal protein S6, mitochondrial	R.RPETAAALKR.T	1198.68	599.837	-0.014989	-12.5154	2	2.05e-12	3.68e-05	0	3.78834	5.31954
RTN4_MOUSE	Q99P72 Reticulon-4	K.IQAKIPGLKR.K	1252.77	626.883	-0.014259	-11.3913	2	1.82e-11	0.000326	7	0	1.42802
S10A4_MOUSE	P07091 Protein S100-A4	-.ARPLEEALDVIVSTFHK.Y	2010.07	670.689	-0.02194	-10.9203	3	3.12e-12	5.69e-05	0		4.55614
S10AB_MOUSE	P50543 Protein S100-A11	K.NQKDPGVLDR.M	1227.62	614.311	-0.010603	-8.64385	2	1.08e-12	1.94e-05	0	0.225035	1.26311
SAFB2_MOUSE	Q80YR5 Scaffold attachment factor B2	R.ACDQKEKVPGPDR.P	1696.8	848.893	-0.01707	-10.0659	2	2.36e-12	4.26e-05	0	2.13477
SCAM2_MOUSE	Q9ERN0 Secretory carrier-associated membrane protein 2	R.KERELQNTAANLHVR.D	1864.99	622.33	-0.016818	-9.02284	3	1.07e-15	1.93e-08	0	0	2.04797
SEH1_MOUSE	Q8R2U0 Nucleoporin SEH1	R.GQSHWVKR.T	1083.56	542.278	-0.012184	-11.2552	2	8.27e-11	0.00146833	0		2.72066
SEPT7_MOUSE	O55131 Septin-7	T.KSPLAQMEEER.R	1403.67	702.335	-0.013896	-9.90687	2	1.13e-12	2.03e-05	0		1.18403
SEPT7_MOUSE	O55131 Septin-7	R.RQFEEEKANWEAQQR.I	2034.95	1017.96	-0.033292	-16.3683	2	1.31e-16	2.38e-09	0		1.06535
SF3B4_MOUSE	Q8QZY9 Splicing factor 3B subunit 4	Q.AGPVVNTHMPKDR.V	1507.76	754.381	-0.005973	-3.96446	2	1.08e-17	1.95e-10	0	0	2.13101
SFPQ_MOUSE	Q8VIJ6 Splicing factor, proline- and glutamine-rich	K.NPM*YQKER.E	1167.54	584.266	-0.014258	-12.2222	2	3.5e-11	0.000621	8	2.03004
SH3G2_MOUSE	Q62420 Endophilin-A1	R.QGKIPDEELR.Q	1270.65	635.826	-0.011213	-8.83132	2	7.54e-12	0.000135	0	1.25175	1.22709
SHC1_MOUSE	P98083 SHC-transforming protein 1	R.HGSFVNKPTR.G	1228.63	614.817	-0.008287	-6.75056	2	5.89e-13	1.06e-05	0	2.90544
SLK_MOUSE	O54988 STE20-like serine/threonine-protein kinase	R.AQQQLNGKLQQQR.E	1625.86	813.917	-0.040292	-24.7974	2	9.2e-12	0.000166	0	17.2073	31.4207
SNR40_MOUSE	Q6PE01 U5 small nuclear ribonucleoprotein 40 kDa protein	R.KGPELPLVPVKR.P	1461.88	731.436	-0.01536	-10.514	2	6.5e-13	1.17e-05	0	12.1539	5.18669
SNRPA_MOUSE	Q62189 U1 small nuclear ribonucleoprotein A	K.M*KGTYVER.D	1084.52	543.261	-0.007857	-7.25126	2	7.53e-11	0.00133709	0	0.392173	3.54885
SSRP1_MOUSE	Q08943 FACT complex subunit SSRP1	R.EYEKAMKEYEGGR.G	1718.77	859.889	0.001951	1.13569	2	1.1e-16	1.98e-09	0	1.09349	0
STAT1_MOUSE	P42225 Signal transducer and activator of transcription 1	R.HLQLKEQKNAGNR.T	1664.88	832.935	-0.019751	-11.8708	2	8.72e-17	1.58e-09	0	1.94089	0.991008
SUCB2_MOUSE	Q9Z2I8 Succinyl-CoA ligase [GDP-forming] subunit beta, mitoch	K.KLMSEHGVR.V	1142.59	571.797	-0.004265	-3.73598	2	1.5e-11	0.000267	0	1.00705	0.546389
SUCB2_MOUSE	Q9Z2I8 Succinyl-CoA ligase [GDP-forming] subunit beta, mitoch	K.KLM*SEHGVR.V	1158.58	579.79	-0.013039	-11.2639	2	5.98e-12	0.000107	0	0.781487	1.53613
SYNE3_MOUSE	Q4FZC9 Nesprin-3	R.IGDPSVDEDAQKR.M	1515.72	758.356	-0.01597	-10.5432	2	1.72e-14	3.1e-07	0	0	1.25726
SYRC_MOUSE	Q9D0I9 Arginyl-tRNA synthetase, cytoplasmic	R.EENLKLKYR.L	1321.71	661.864	0.00567	4.29296	2	1.87e-10	0.00333911	0	4.26511
SYWC_MOUSE	P32921 Tryptophanyl-tRNA synthetase, cytoplasmic	K.KTLIDVLQPLIAEHQAR.R	2031.15	677.715	-0.02194	-10.8071	3	6.44e-20	1.17e-12	0	1.08012	0
TACO1_MOUSE	Q8K0Z7 Translational activator of cytochrome c oxidase 1	K.KGVVVVGVEDR.E	1242.7	621.847	-0.009994	-8.04835	2	4.02e-14	7.24e-07	0	0	1.21322
TALDO_MOUSE	Q93092 Transaldolase	L.SFDKDAMVAR.A	1225.58	613.287	-0.013284	-10.8477	2	1.52e-13	2.73e-06	0	1.00687
TBA1C_MOUSE	P68373 Tubulin alpha-1C chain	K.DVNAAIATIKTKR.S	1529.86	764.92	-0.027858	-18.2218	2	8.51e-14	1.54e-06	0	1.72757
TBB4B_MOUSE	P68372 Tubulin beta-4B chain	R.ALTVPELTQQMFDAKNMMAACDPR.H	2892.33	964.771	-0.032559	-11.2608	3	2.83e-21	5.18e-14	0	8.91608	0
TCPD_MOUSE	P80315 T-complex protein 1 subunit delta	R.HAQGEKTTGINVR.K	1496.77	748.888	-0.004267	-2.85253	2	7.28e-17	1.32e-09	0	0	1.1128
TE2IP_MOUSE	Q91VL8 Telomeric repeat-binding factor 2-interacting protein	K.KFGAQNVAR.R	1076.58	539.297	0.005424	5.04298	2	6.96e-11	0.00124238	7		3.01221
TEFM_MOUSE	Q5SSK3 Transcription elongation factor, mitochondrial	R.KSVNIVEHR.K	1167.64	584.317	-0.012795	-10.9677	2	1.07e-11	0.000191	0	1.11972	0.961738
TERA_MOUSE	Q01853 Transitional endoplasmic reticulum ATPase	F.KAIGVKPPR.G	1094.67	547.833	-0.010113	-9.24711	2	2.76e-11	0.000492	0	1.48152	0.025717
THOC4_MOUSE	O08583 THO complex subunit 4	K.AMKQYNGVPLDGR.P	1533.76	767.88	-0.007495	-4.89015	2	1.51e-15	2.73e-08	0	0	1.18281
TIF1B_MOUSE	Q62318 Transcription intermediary factor 1-beta	R.TVYCNVHKH.E	1311.61	656.302	-0.010482	-7.99781	2	3.17e-13	5.66e-06	0	2.02848	0
TKT_MOUSE	P40142 Transketolase	Q.HQVDIYQKR.C	1272.66	636.827	-0.015722	-12.3636	2	2.13e-12	3.8e-05	0	1.22286	0.415356
TLN1_MOUSE	P26039 Talin-1	R.LQAAGNAVKR.A	1113.63	557.314	-0.009382	-8.43271	2	1.32e-12	2.37e-05	0	3.51535	4.58684
TM115_MOUSE	Q9WUH1 Transmembrane protein 115	R.QLALKALNER.L	1241.71	621.353	-0.014625	-11.7874	2	1.36e-11	0.000244	0	1.09932
TMED9_MOUSE	Q99KF1 Transmembrane emp24 domain-containing protein 9	R.TQLYDKQR.E	1137.58	569.293	-0.003412	-3.00193	2	7.95e-11	0.00141098	0	0	1.92395
TRI26_MOUSE	Q99PN3 Tripartite motif-containing protein 26	R.EKILNHLNTLR.R	1436.81	718.912	0.00256	1.78289	2	4.26e-13	7.67e-06	0		1.0003
TTC27_MOUSE	Q8CD92 Tetratricopeptide repeat protein 27	R.HGKAEEILR.Q	1138.61	569.804	-0.012551	-11.0328	2	3.79e-11	0.000677	8		1.31764
UBP5_MOUSE	P56399 Ubiquitin carboxyl-terminal hydrolase 5	G.KGHPEFSTNR.Q	1258.61	630.286	-0.04759	-37.8419	2	1.37e-11	0.000246	0		1.69515
UBP5_MOUSE	P56399 Ubiquitin carboxyl-terminal hydrolase 5	R.HFNKTGQR.V	1073.54	537.274	0.000487	0.454406	2	1.77e-11	0.000314	0	0	4.77936
UBXN1_MOUSE	Q922Y1 UBX domain-containing protein 1	E.LVAQKQREREER.E	1627.88	543.293	-0.01718	-10.5601	3	1.21e-10	0.00219104	0		4.23205
ULA1_MOUSE	Q8VBW6 NEDD8-activating enzyme E1 regulatory subunit	-.AQPGKILKEQKYDR.Q	1844.99	922.987	-0.020851	-11.3077	2	2.29e-17	4.15e-10	0	4.84205	0
VAPB_MOUSE	Q9QY76 Vesicle-associated membrane protein-associated protei	R.QLKEEDGLR.V	1173.6	587.297	-0.015964	-13.6141	2	1.22e-10	0.00217576	0		3.51944
VAT1_MOUSE	Q62465 Synaptic vesicle membrane protein VAT-1 homolog	R.LVALYNQGHIKPR.I	1594.9	797.945	-0.015483	-9.71419	2	2.38e-16	4.3e-09	0	4.80712	0
VATA_MOUSE	P50516 V-type proton ATPase catalytic subunit A	R.ALDEYYDKHFTEFVPLR.T	2229.08	1115.03	-0.030978	-13.9034	2	1.7e-13	3.1e-06	0		11.9355
VAV_MOUSE	P27870 Proto-oncogene vav	R.APAHKECLGR.V	1292.63	646.816	-0.008653	-6.69969	2	8.99e-13	1.61e-05	0	0	1.76659
VIME_MOUSE	P20152 Vimentin	R.EKLQEEMLQREEAESTLQSFR.Q	2667.28	889.757	-0.030727	-11.5243	3	8.71e-18	1.59e-10	0	0	2.70921
VP13C_MOUSE	Q8BX70 Vacuolar protein sorting-associated protein 13C	R.KIYLKDPITAKR.A	1617.94	809.464	-0.020238	-12.5166	2	4.68e-11	0.000844	7		4.44746
WDR47_MOUSE	Q8CGF6 WD repeat-containing protein 47	R.YQQHLEQKEQQR.Q	1700.83	850.919	0.002804	1.64976	2	4.83e-13	8.71e-06	0	5.64738
WDR74_MOUSE	Q8VCG3 WD repeat-containing protein 74	R.KHAANFTPSGQPR.R	1496.75	748.87	-0.018895	-12.6328	2	3.33e-14	6.02e-07	0	20.1202	15.1706
ZN638_MOUSE	Q61464 Zinc finger protein 638	K.SKPTQIGVNR.G	1185.65	593.323	-0.012552	-10.5955	2	5.25e-12	9.41e-05	0	0.927661	1.0993
